# Supplementary material for: Comparative Genomics of Exiguobacterium Reveals What Makes a Cosmopolitan Bacterium
Source: mSystems. 2021 Jul 20;6(4):e00383-21. doi: 10.1128/mSystems.00383-21 (PMC8407118; doi:10.1128/mSystems.00383-21)
Supplement: TABLE S1 [file msystems.00383-21-st001.xlsx]

## Sheet: Sheet1
Information of Exiguobacterium 16S rRNA gene sequences in GenBank
ID	Habitats	Isolation source	Group
MT214231	Air	aerosol	Group Ⅰ
MT110973	Air	air	Group Ⅰ
MT110972	Air	air	Group Ⅰ
MG694503	Air	air	Group Ⅰ
KU922450	Air	air	Group Ⅰ
KU922383	Air	air	Group Ⅰ
KU922157	Air	air	Group Ⅰ
KX062004	Air	air	Group Ⅰ
FJ795665	Air	air adjacent to aerial slurry spraying activity	Group Ⅰ
FJ795654	Air	air adjacent to aerial slurry spraying activity	Group Ⅰ
HF952663	Air	air from Altamira Cave	Group Ⅰ
KJ685853	Air	air from liquor fermentation workshop, Jiugui Liquor Co. Ltd.	Group Ⅰ
HQ238715	Air	air in the rooms where fermentative pits are located	Group Ⅰ
HQ238838	Air	air in the rooms where wheat is fermented to be koji	Group Ⅰ
MH095949	Air	air inside the chapel	Group Ⅰ
GU933586	Air	air samples	Group Ⅰ
MG860305	Air	atmosphere	Group Ⅰ
MG860217	Air	atmosphere	Group Ⅰ
MG860073	Air	atmosphere	Group Ⅰ
JF268813	Air	atmospheric boundary layer at 1500 feet	Group Ⅰ
KT985374	Air	atmospheric particulate matter	Group Ⅰ
KT985378	Air	atmospheric particulate matter	Group Ⅰ
MG733533	Air	bioaerosols	Group Ⅰ
MG706024	Air	bioaerosols	Group Ⅰ
MG706008	Air	bioaerosols	Group Ⅰ
MG705666	Air	bioaerosols	Group Ⅰ
MG705650	Air	bioaerosols	Group Ⅰ
MG705645	Air	bioaerosols	Group Ⅰ
MG705706	Air	bioaerosols	Group Ⅰ
MN818722	Air	Bioaerosols in indoor households post-2018 Kerala (India) floods	Group Ⅰ
MN818720	Air	Bioaerosols in indoor households post-2018 Kerala (India) floods	Group Ⅰ
MK104495	Air	biogas production	Group Ⅰ
MG948201	Air	Cave Air	Group Ⅰ
MG948200	Air	Cave Air	Group Ⅰ
EU341181	Air	commercial aircraft cabin air	Group Ⅰ
KF815543	Air	epoxy resin statue and air surrounding	Group Ⅰ
KF815556	Air	epoxy resin statue and air surrounding	Group Ⅰ
KY120757	Air	PM2.5 Air Filtres	Group Ⅰ
MK014953	Air	Rural, Outdoor atmospheric particulate matter	Group Ⅰ
MK014959	Air	Urban, Indoor atmospheric particulate matter	Group Ⅰ
MG052572	Animal-associated environments	adult ant of Liometopum apiculatum	Group Ⅰ
MG052461	Animal-associated environments	adult ant of Liometopum apiculatum	Group Ⅰ
MG052453	Animal-associated environments	adult ant of Liometopum apiculatum	Group Ⅰ
MG052111	Animal-associated environments	adult ant of Liometopum apiculatum	Group Ⅰ
MG052355	Animal-associated environments	adult ant of Liometopum apiculatum	Group Ⅰ
MG052548	Animal-associated environments	adult ant of Liometopum apiculatum	Group Ⅰ
MG052586	Animal-associated environments	adult ant of Liometopum apiculatum	Group Ⅰ
MG052458	Animal-associated environments	adult ant of Liometopum apiculatum	Group Ⅰ
MG052503	Animal-associated environments	adult ant of Liometopum apiculatum	Group Ⅰ
MG052554	Animal-associated environments	adult ant of Liometopum apiculatum	Group Ⅰ
KY027112	Animal-associated environments	alimentary tract/gut	Group Ⅰ
KC603545	Animal-associated environments	aphid	Group Ⅰ
KC603544	Animal-associated environments	aphid	Group Ⅰ
FM991851	Animal-associated environments	Bacterial communities in the gut of the freshwater copepod	Group Ⅰ
MK934559	Animal-associated environments	biofloc grown shrimp	Group Ⅰ
MN611254	Animal-associated environments	Bombay duck gastrointestinal tract	Group Ⅰ
MN826701	Animal-associated environments	Cages	Group Ⅰ
MN784478	Animal-associated environments	Cages (dam)	Group Ⅰ
MF319412	Animal-associated environments	chicken feather	Group Ⅰ
MT225801	Animal-associated environments	chilled storage of common carp	Group Ⅰ
KJ000862	Animal-associated environments	Chinese Cricket	Group Ⅰ
EU253488	Animal-associated environments	cloaca	Group Ⅰ
JX292088	Animal-associated environments	conventionally-raised adult zebrafish digestive tract; 9 adults of mixed gender of strain C32	Group Ⅰ
JX292087	Animal-associated environments	conventionally-raised adult zebrafish digestive tract; 9 adults of mixed gender of strain C32	Group Ⅰ
KC465360	Animal-associated environments	Cotton Leafhopper	Group Ⅰ
KX404955	Animal-associated environments	cow rumen	Group Ⅰ
KM021130	Animal-associated environments	Craugastor crassidigitus	Group Ⅰ
KM021073	Animal-associated environments	Craugastor crassidigitus	Group Ⅰ
KJ123844	Animal-associated environments	crayfish	Group Ⅰ
KJ123843	Animal-associated environments	crayfish	Group Ⅰ
MG494715	Animal-associated environments	Daphnia	Group Ⅰ
MK828181	Animal-associated environments	digestive tract	Group Ⅰ
KY439921	Animal-associated environments	earthworm's gut	Group Ⅰ
KY439915	Animal-associated environments	earthworm's gut	Group Ⅰ
KY381124	Animal-associated environments	earthworm's gut	Group Ⅰ
FM991853	Animal-associated environments	Eudiaptomus gracilis	Group Ⅰ
AM404419	Animal-associated environments	Eudiaptomus gracilis	Group Ⅰ
MK729022	Animal-associated environments	Exiguobacterium acetylicum from Pelteobagrus fulvidraco	Group Ⅰ
MH109399	Animal-associated environments	farmed Mytilus spp. from Kiel Fjord	Group Ⅰ
EU718224	Animal-associated environments	farmed prawn	Group Ⅰ
KF254737	Animal-associated environments	female host midgut	Group Ⅰ
KP058440	Animal-associated environments	fermented Chouguiyu, stinky mandarin fish	Group Ⅰ
MG788343	Animal-associated environments	Fish gill	Group Ⅰ
MK165155	Animal-associated environments	fish skin	Group Ⅰ
MK165152	Animal-associated environments	fish skin	Group Ⅰ
MK165138	Animal-associated environments	fish skin	Group Ⅰ
MK165134	Animal-associated environments	fish skin	Group Ⅰ
MF526749	Animal-associated environments	Frog skin	Group Ⅰ
MF524765	Animal-associated environments	Frog skin	Group Ⅰ
MF524755	Animal-associated environments	Frog skin	Group Ⅰ
JN251775	Animal-associated environments	gastrointestinal tract	Group Ⅰ
MG263482	Animal-associated environments	gill	Group Ⅰ
MG263481	Animal-associated environments	gill	Group Ⅰ
KP698717	Animal-associated environments	gill	Group Ⅰ
KP058472	Animal-associated environments	gourami fish	Group Ⅰ
KP058470	Animal-associated environments	gourami fish	Group Ⅰ
KT368962	Animal-associated environments	Grus japonensis gut	Group Ⅰ
KP058532	Animal-associated environments	gut	Group Ⅰ
AB845194	Animal-associated environments	gut	Group Ⅰ
AB845181	Animal-associated environments	gut	Group Ⅰ
KC809580	Animal-associated environments	gut	Group Ⅰ
KC808785	Animal-associated environments	gut	Group Ⅰ
KC809830	Animal-associated environments	gut	Group Ⅰ
KC809690	Animal-associated environments	gut	Group Ⅰ
AB845205	Animal-associated environments	gut	Group Ⅰ
KC809891	Animal-associated environments	gut	Group Ⅰ
MN581901	Animal-associated environments	Gut	Group Ⅰ
MN581896	Animal-associated environments	Gut	Group Ⅰ
MN581871	Animal-associated environments	Gut	Group Ⅰ
DQ904571	Animal-associated environments	Gut bacteria of the Pacific coast wireworm, Limonius canus	Group Ⅰ
DQ904571	Animal-associated environments	Gut bacteria of the Pacific coast wireworm, Limonius canus	Group Ⅰ
DQ904582	Animal-associated environments	Gut bacteria of the Pacific coast wireworm, Limonius canus	Group Ⅰ
JX453849	Animal-associated environments	Gut Microbiome of Petromyzon marinus	Group Ⅰ
JX453845	Animal-associated environments	Gut Microbiome of Petromyzon marinus	Group Ⅰ
JX453814	Animal-associated environments	Gut Microbiome of Petromyzon marinus	Group Ⅰ
JX453803	Animal-associated environments	Gut Microbiome of Petromyzon marinus	Group Ⅰ
JX453774	Animal-associated environments	Gut Microbiome of Petromyzon marinus	Group Ⅰ
GQ385071	Animal-associated environments	gut microflora	Group Ⅰ
FM991851	Animal-associated environments	gut of the freshwater copepod	Group Ⅰ
FM991852	Animal-associated environments	gut of the freshwater copepod	Group Ⅰ
AM404427	Animal-associated environments	gut of the freshwater copepod	Group Ⅰ
MF151907	Animal-associated environments	gut of wild salmon	Group Ⅰ
KJ638100	Animal-associated environments	honey stomach	Group Ⅰ
LT174197	Animal-associated environments	host hemolymph	Group Ⅰ
KY800396	Animal-associated environments	Insect larva	Group Ⅰ
HM584254	Animal-associated environments	internal organs	Group Ⅰ
MF324858	Animal-associated environments	intestinal	Group Ⅰ
HM489953	Animal-associated environments	intestinal tract	Group Ⅰ
HM489952	Animal-associated environments	intestinal tract	Group Ⅰ
KP453990	Animal-associated environments	intestine	Group Ⅰ
KM585606	Animal-associated environments	intestine	Group Ⅰ
AY707646	Animal-associated environments	intestine	Group Ⅰ
KJ781890	Animal-associated environments	invasive beetle	Group Ⅰ
KJ781889	Animal-associated environments	invasive beetle	Group Ⅰ
MH445603	Animal-associated environments	Isolated from Lake Sturgeon eggs collected from Black River, MI; 45degrees 24', 634N - 84 degrees 20', 096W	Group Ⅰ
JX827610	Animal-associated environments	kidney	Group Ⅰ
DQ005193	Animal-associated environments	larval summer flounder	Group Ⅰ
HQ848048	Animal-associated environments	Lithodes santolla	Group Ⅰ
FR693350	Animal-associated environments	Membranipora membranacea	Group Ⅰ
FR693349	Animal-associated environments	Membranipora membranacea	Group Ⅰ
JN644531	Animal-associated environments	midgut	Group Ⅰ
HQ591427	Animal-associated environments	midgut	Group Ⅰ
KF384113	Animal-associated environments	midgut	Group Ⅰ
KF384112	Animal-associated environments	midgut	Group Ⅰ
JN644520	Animal-associated environments	midgut	Group Ⅰ
MK640665	Animal-associated environments	Midgut tissue of Anopheles stephensi larvae collected from the construction site at Ponda, Goa	Group Ⅰ
MK640646	Animal-associated environments	Midgut tissue of Anopheles stephensi larvae collected from the construction site at Ponda, Goa	Group Ⅰ
MH773423	Animal-associated environments	Midgut tissue of Anopheles stephensi larvae collected from the construction site at Ponda, Goa	Group Ⅰ
MH773418	Animal-associated environments	Midgut tissue of Anopheles stephensi larvae collected from the construction site at Ponda, Goa	Group Ⅰ
MH748611	Animal-associated environments	Midgut tissue of Anopheles stephensi larvae collected from the construction site at Ponda, Goa	Group Ⅰ
MH712973	Animal-associated environments	Oncorhynchus tshawytscha	Group Ⅰ
MH712953	Animal-associated environments	Oncorhynchus tshawytscha	Group Ⅰ
MT027057	Animal-associated environments	Otitis Externa	Group Ⅰ
KF261254	Animal-associated environments	post-operative endophthalmitis infection	Group Ⅰ
KP240946	Animal-associated environments	prawn	Group Ⅰ
KF760547	Animal-associated environments	puffer fish intestinal content	Group Ⅰ
MN709285	Animal-associated environments	Pupas of Anopheles darlingi from Dona Chagas farm	Group Ⅰ
MT323149	Animal-associated environments	Rainbow Trout in Turkey	Group Ⅰ
KY680225	Animal-associated environments	Rhodnius pallescens- midgut	Group Ⅰ
MK439493	Animal-associated environments	sheep	Group Ⅰ
JN628985	Animal-associated environments	sheepskin from abandoned sheep	Group Ⅰ
LC160133	Animal-associated environments	shrimp Penaeus japonicus	Group Ⅰ
KT720415	Animal-associated environments	skin	Group Ⅰ
KF504235	Animal-associated environments	skin	Group Ⅰ
KY611641	Animal-associated environments	skin	Group Ⅰ
KY611640	Animal-associated environments	skin	Group Ⅰ
MG859628	Animal-associated environments	skin	Group Ⅰ
MG263480	Animal-associated environments	skin	Group Ⅰ
KF506446	Animal-associated environments	skin	Group Ⅰ
MT576571	Animal-associated environments	skin lesions	Group Ⅰ
JN642683	Animal-associated environments	skin of abandoned sheep	Group Ⅰ
JN642681	Animal-associated environments	skin of abandoned sheep	Group Ⅰ
EU372896	Animal-associated environments	stomach	Group Ⅰ
MK348822	Animal-associated environments	Sunbird cloacal fluid	Group Ⅰ
MK348821	Animal-associated environments	Sunbird cloacal fluid	Group Ⅰ
MK348806	Animal-associated environments	Sunbird cloacal fluid	Group Ⅰ
MK348715	Animal-associated environments	Sunbird cloacal fluid	Group Ⅰ
AM911045	Animal-associated environments	surface-sterilized root of rice plants	Group Ⅰ
GU361675	Animal-associated environments	The tsetse fly Glossina fuscipes fuscipes	Group Ⅰ
GU361674	Animal-associated environments	The tsetse fly Glossina fuscipes fuscipes	Group Ⅰ
KP181627	Animal-associated environments	tropical shrimps	Group Ⅰ
KP731587	Animal-associated environments	worm gut	Group Ⅰ
GU939686	Cold-associated environments	aletsch glacier	Group Ⅰ
AY573050	Cold-associated environments	Arctic bacteria	Group Ⅰ
MH718371	Cold-associated environments	Batura Glacier	Group Ⅰ
MH718350	Cold-associated environments	Batura Glacier	Group Ⅰ
JX429003	Cold-associated environments	cold desert	Group Ⅰ
KJ713316	Cold-associated environments	cold desert	Group Ⅰ
KJ713313	Cold-associated environments	cold desert	Group Ⅰ
KJ713315	Cold-associated environments	cold desert	Group Ⅰ
JX429020	Cold-associated environments	cold desert	Group Ⅰ
JX429019	Cold-associated environments	cold desert	Group Ⅰ
JN411457	Cold-associated environments	cold desert	Group Ⅰ
KJ713312	Cold-associated environments	cold desert	Group Ⅰ
JX429000	Cold-associated environments	cold desert	Group Ⅰ
KM878322	Cold-associated environments	cold desert of Leh Ladakh	Group Ⅰ
KM878294	Cold-associated environments	cold desert of Leh Ladakh	Group Ⅰ
KM878324	Cold-associated environments	cold desert of Leh Ladakh	Group Ⅰ
KM878323	Cold-associated environments	cold desert of Leh Ladakh	Group Ⅰ
KM878297	Cold-associated environments	cold desert of Leh Ladakh	Group Ⅰ
KM878295	Cold-associated environments	cold desert of Leh Ladakh	Group Ⅰ
KM878273	Cold-associated environments	cold desert of Leh Ladakh	Group Ⅰ
KM878252	Cold-associated environments	cold desert of Leh Ladakh	Group Ⅰ
KM878229	Cold-associated environments	cold desert of Leh Ladakh	Group Ⅰ
KM878227	Cold-associated environments	cold desert of Leh Ladakh	Group Ⅰ
KM878208	Cold-associated environments	cold deserts of north western Himalayas	Group Ⅰ
KM878180	Cold-associated environments	cold deserts of north western Himalayas	Group Ⅰ
KM878179	Cold-associated environments	cold deserts of north western Himalayas	Group Ⅰ
KM878150	Cold-associated environments	cold deserts of north western Himalayas	Group Ⅰ
DQ166175	Cold-associated environments	frozen soil	Group Ⅰ
JF790197	Cold-associated environments	frozen soil	Group Ⅰ
JN112921	Cold-associated environments	frozen soils	Group Ⅰ
FJ005008	Cold-associated environments	glacier	Group Ⅰ
KT424953	Cold-associated environments	glacier melt water	Group Ⅰ
KX361339	Cold-associated environments	ice cream	Group Ⅰ
NR_043479	Cold-associated environments	permafrost	Group Ⅰ
DQ019167	Cold-associated environments	permafrost	Group Ⅰ
NR_075006	Cold-associated environments	permafrost	Group Ⅰ
NR_043477	Cold-associated environments	permafrost	Group Ⅰ
NR_043476	Cold-associated environments	permafrost	Group Ⅰ
DQ019169	Cold-associated environments	permafrost	Group Ⅰ
DQ019168	Cold-associated environments	permafrost	Group Ⅰ
DQ019165	Cold-associated environments	permafrost	Group Ⅰ
DQ019164	Cold-associated environments	permafrost	Group Ⅰ
HM224461	Cold-associated environments	permafrost at the head waters of the Urumqi River	Group Ⅰ
KP191982	Cold-associated environments	permafrost soil	Group Ⅰ
GU811126	Cold-associated environments	sandy loam permafrost soil AB1	Group Ⅰ
GU811113	Cold-associated environments	sandy loam permafrost soil AB1	Group Ⅰ
GU811077	Cold-associated environments	sandy loam permafrost soil AB1	Group Ⅰ
GU932611	Cold-associated environments	sandy loam permafrost soil AB1	Group Ⅰ
GU932610	Cold-associated environments	sandy loam permafrost soil AB1	Group Ⅰ
GU932609	Cold-associated environments	sandy loam permafrost soil AB1	Group Ⅰ
KR857421	Cold-associated environments	Siberian permafrost	Group Ⅰ
KR857420	Cold-associated environments	Siberian permafrost	Group Ⅰ
KR857416	Cold-associated environments	Siberian permafrost	Group Ⅰ
KR857414	Cold-associated environments	Siberian permafrost	Group Ⅰ
KR857364	Cold-associated environments	Siberian permafrost	Group Ⅰ
KJ691868	Cold-associated environments	sub-glacial soil	Group Ⅰ
KF550059	Cold-associated environments	surface ice sample from Tirich Mir glacier, Chitral KPK	Group Ⅰ
KR233792	Cold-associated environments	top surface soil of a glacier	Group Ⅰ
MH929894	Cold-associated environments	tundra soil	Group Ⅰ
MH929509	Cold-associated environments	tundra soil	Group Ⅰ
MH929508	Cold-associated environments	tundra soil	Group Ⅰ
KC189900	Contaminated water or soil	aerobic activated sludge from wastewater treatment plant	Group Ⅰ
MK177516	Contaminated water or soil	bacterial consortia	Group Ⅰ
EU019988	Contaminated water or soil	contaminated soil	Group Ⅰ
AY826530	Contaminated water or soil	cooling water system in a nuclear power plant	Group Ⅰ
KU752851	Contaminated water or soil	crude oil contaminated soil	Group Ⅰ
KC513848	Contaminated water or soil	dioxin-contaminated local soil samples	Group Ⅰ
KC936199	Contaminated water or soil	dioxin-contaminated soil samples	Group Ⅰ
KC936161	Contaminated water or soil	dioxin-contaminated soil samples	Group Ⅰ
KC936182	Contaminated water or soil	dioxin-contaminated soil samples	Group Ⅰ
KT803954	Contaminated water or soil	distillery wastewater	Group Ⅰ
MF188101	Contaminated water or soil	dumping site	Group Ⅰ
KT274796	Contaminated water or soil	dye contaminated soil	Group Ⅰ
FJ817482	Contaminated water or soil	effluent collected from industries which discharge phenolic effluents	Group Ⅰ
EU434466	Contaminated water or soil	effluent of an antibiotic production wastewater treatment plant	Group Ⅰ
JQ979082	Contaminated water or soil	effluent waste of distillary industry Tal Shahada	Group Ⅰ
KJ955648	Contaminated water or soil	hydrocarbon-contaminated sediment, Bemidji core 1110	Group Ⅰ
KC777349	Contaminated water or soil	hypereutrophic water	Group Ⅰ
KY848335	Contaminated water or soil	hypereutrophic water	Group Ⅰ
KY848334	Contaminated water or soil	hypereutrophic water	Group Ⅰ
KY848333	Contaminated water or soil	hypereutrophic water	Group Ⅰ
KC953872	Contaminated water or soil	hypereutrophic water	Group Ⅰ
KC953869	Contaminated water or soil	hypereutrophic water	Group Ⅰ
KC688875	Contaminated water or soil	hypereutrophic water	Group Ⅰ
KC688874	Contaminated water or soil	hypereutrophic water	Group Ⅰ
KC688873	Contaminated water or soil	hypereutrophic water	Group Ⅰ
KC688872	Contaminated water or soil	hypereutrophic water	Group Ⅰ
EU282459	Contaminated water or soil	mercury contaminated soil	Group Ⅰ
HQ260317	Contaminated water or soil	metal contaminated soil	Group Ⅰ
FR749875	Contaminated water or soil	nuclear materials	Group Ⅰ
JX666610	Contaminated water or soil	oil contaminanted soil	Group Ⅰ
KY962739	Contaminated water or soil	Oil-contaminated soil	Group Ⅰ
KY962736	Contaminated water or soil	Oil-contaminated soil	Group Ⅰ
MK294298	Contaminated water or soil	Petrochemical wastewater	Group Ⅰ
KT387350	Contaminated water or soil	seafood effluent	Group Ⅰ
KJ175190	Contaminated water or soil	sewage water	Group Ⅰ
FJ609711	Contaminated water or soil	sludge	Group Ⅰ
EU220711	Contaminated water or soil	soil from swine waste-treated wetland	Group Ⅰ
AB920806	Contaminated water or soil	tanneries effluent (water and sludge)	Group Ⅰ
KJ833797	Contaminated water or soil	tannery effluents	Group Ⅰ
LK392422	Contaminated water or soil	technologic solution during heap leach of gold	Group Ⅰ
LK392417	Contaminated water or soil	technologic solution during heap leach of gold	Group Ⅰ
LK392423	Contaminated water or soil	technologic solution during heap leach of gold	Group Ⅰ
LK392421	Contaminated water or soil	technologic solution during heap leach of gold	Group Ⅰ
LK392419	Contaminated water or soil	technologic solution during heap leach of gold	Group Ⅰ
LK392418	Contaminated water or soil	technologic solution during heap leach of gold	Group Ⅰ
LK392420	Contaminated water or soil	technologic solution during heap leach of gold	Group Ⅰ
LK392416	Contaminated water or soil	technologic solution during heap leach of gold	Group Ⅰ
JQ582983	Contaminated water or soil	Tivon waste stabilization pond	Group Ⅰ
JQ582964	Contaminated water or soil	Tivon waste stabilization pond	Group Ⅰ
JQ582949	Contaminated water or soil	Tivon waste stabilization pond	Group Ⅰ
KJ146070	Contaminated water or soil	VIT sewage treatment plant	Group Ⅰ
MN179790	Contaminated water or soil	waste site	Group Ⅰ
KY418167	Contaminated water or soil	waste water	Group Ⅰ
KY418166	Contaminated water or soil	Waste water	Group Ⅰ
MF787638	Contaminated water or soil	wastewater	Group Ⅰ
MF787636	Contaminated water or soil	wastewater	Group Ⅰ
MF787628	Contaminated water or soil	wastewater	Group Ⅰ
GU003843	Contaminated water or soil	wastewater	Group Ⅰ
GU003825	Contaminated water or soil	wastewater	Group Ⅰ
MT150717	Contaminated water or soil	wastewater	Group Ⅰ
MH517397	Contaminated water or soil	Sugar-mill effluent	Group Ⅰ
KP016624	Estuary-associated environments	surface layer sediment from Jiaojiang Estuary	Group Ⅰ
KX589264	Estuary-associated environments	soil samples of Pichavaram Estuarine	Group Ⅰ
AJ297437	Freshwater	a mat sample from Lake Fryxell, McMurdo Dry Valleys, Antarctica	Group Ⅰ
JN866254	Freshwater	Bangongco Lake	Group Ⅰ
KY928088	Freshwater	biofilm of aquaponic system using Kannangurichi Lake water	Group Ⅰ
KU686690	Freshwater	brackish lake water	Group Ⅰ
HQ234479	Freshwater	Carioca Lake water	Group Ⅰ
HQ234432	Freshwater	Carioca Lake water	Group Ⅰ
KR085799	Freshwater	Chandra Tal Lake Water	Group Ⅰ
KR085797	Freshwater	Chandra Tal Lake Water	Group Ⅰ
DQ923212	Freshwater	Cuatro Cienegas valley aquatic sample	Group Ⅰ
DQ923211	Freshwater	Cuatro Cienegas valley aquatic sample	Group Ⅰ
DQ923209	Freshwater	Cuatro Cienegas valley aquatic sample	Group Ⅰ
MH443334	Freshwater	Dianchi Lake water sample	Group Ⅰ
MH443333	Freshwater	Dianchi Lake water sample	Group Ⅰ
MH443332	Freshwater	Dianchi Lake water sample	Group Ⅰ
MH443331	Freshwater	Dianchi Lake water sample	Group Ⅰ
MH443330	Freshwater	Dianchi Lake water sample	Group Ⅰ
MH443329	Freshwater	Dianchi Lake water sample	Group Ⅰ
MH443328	Freshwater	Dianchi Lake water sample	Group Ⅰ
MH443327	Freshwater	Dianchi Lake water sample	Group Ⅰ
MH443326	Freshwater	Dianchi Lake water sample	Group Ⅰ
MH443325	Freshwater	Dianchi Lake water sample	Group Ⅰ
KT726926	Freshwater	Diep River	Group Ⅰ
KT027764	Freshwater	drinking water	Group Ⅰ
KT027762	Freshwater	drinking water	Group Ⅰ
GU566358	Freshwater	drinking water sample	Group Ⅰ
MH150816	Freshwater	eutrophic lake	Group Ⅰ
MH150815	Freshwater	eutrophic lake	Group Ⅰ
MH150813	Freshwater	eutrophic lake	Group Ⅰ
MF438795	Freshwater	floodplain lake water	Group Ⅰ
KP099954	Freshwater	fresh water	Group Ⅰ
KX301315	Freshwater	fresh water lake	Group Ⅰ
KT965651	Freshwater	fresh water lake	Group Ⅰ
MK182908	Freshwater	freshwater	Group Ⅰ
KU058437	Freshwater	freshwater	Group Ⅰ
KU058432	Freshwater	freshwater	Group Ⅰ
KU058431	Freshwater	freshwater	Group Ⅰ
KC217270	Freshwater	freshwater collected in the winter	Group Ⅰ
KC217184	Freshwater	freshwater collected in the winter	Group Ⅰ
KC217153	Freshwater	freshwater collected in the winter	Group Ⅰ
KC217116	Freshwater	freshwater collected in the winter	Group Ⅰ
KC217109	Freshwater	freshwater collected in the winter	Group Ⅰ
KC217104	Freshwater	freshwater collected in the winter	Group Ⅰ
KC217078	Freshwater	freshwater collected in the winter	Group Ⅰ
KC217052	Freshwater	freshwater collected in the winter	Group Ⅰ
KC217049	Freshwater	freshwater collected in the winter	Group Ⅰ
KC217008	Freshwater	freshwater collected in the winter	Group Ⅰ
KC216966	Freshwater	freshwater collected in the winter	Group Ⅰ
KC216951	Freshwater	freshwater collected in the winter	Group Ⅰ
KC216896	Freshwater	freshwater collected in the winter	Group Ⅰ
FJ006922	Freshwater	freshwater of Woopo wetland	Group Ⅰ
FJ006862	Freshwater	freshwater of Woopo wetland	Group Ⅰ
KR088543	Freshwater	groundwater	Group Ⅰ
KR088559	Freshwater	groundwater	Group Ⅰ
EU879088	Freshwater	hemp retting water	Group Ⅰ
KC200150	Freshwater	Jinniu Lake; fresh water	Group Ⅰ
KC166866	Freshwater	Lake Dianchi	Group Ⅰ
JQ684934	Freshwater	Lake Ranwu, southeast of Tibetan Plateau	Group Ⅰ
KX366445	Freshwater	Lake Taihu	Group Ⅰ
EU026414	Freshwater	lake water	Group Ⅰ
MH255534	Freshwater	lake water	Group Ⅰ
MH255535	Freshwater	lake water	Group Ⅰ
KP181771	Freshwater	lake water	Group Ⅰ
KP181770	Freshwater	lake water	Group Ⅰ
KP181769	Freshwater	lake water	Group Ⅰ
KP181768	Freshwater	lake water	Group Ⅰ
KP181767	Freshwater	lake water	Group Ⅰ
KP181766	Freshwater	lake water	Group Ⅰ
KP181765	Freshwater	lake water	Group Ⅰ
KP181764	Freshwater	lake water	Group Ⅰ
KP181763	Freshwater	lake water	Group Ⅰ
KP181762	Freshwater	lake water	Group Ⅰ
KP181761	Freshwater	lake water	Group Ⅰ
KP181760	Freshwater	lake water	Group Ⅰ
KP181759	Freshwater	lake water	Group Ⅰ
KP181758	Freshwater	lake water	Group Ⅰ
KP181757	Freshwater	lake water	Group Ⅰ
KP181756	Freshwater	lake water	Group Ⅰ
KP181755	Freshwater	lake water	Group Ⅰ
KP181754	Freshwater	lake water	Group Ⅰ
KP181753	Freshwater	lake water	Group Ⅰ
KP181752	Freshwater	lake water	Group Ⅰ
KP181751	Freshwater	lake water	Group Ⅰ
KP181750	Freshwater	lake water	Group Ⅰ
KP181749	Freshwater	lake water	Group Ⅰ
LN835463	Freshwater	lake water	Group Ⅰ
KY454527	Freshwater	Lake_Baikal_neuston	Group Ⅰ
KY454524	Freshwater	Lake_Baikal_neuston	Group Ⅰ
MN491312	Freshwater	lakes	Group Ⅰ
MN491297	Freshwater	lakes	Group Ⅰ
MN491280	Freshwater	lakes	Group Ⅰ
MN491276	Freshwater	lakes	Group Ⅰ
MN491272	Freshwater	lakes	Group Ⅰ
MN491270	Freshwater	lakes	Group Ⅰ
MN491268	Freshwater	lakes	Group Ⅰ
MN491265	Freshwater	lakes	Group Ⅰ
MN491240	Freshwater	lakes	Group Ⅰ
MN491237	Freshwater	lakes	Group Ⅰ
MN491234	Freshwater	lakes	Group Ⅰ
MN491230	Freshwater	lakes	Group Ⅰ
MN491226	Freshwater	lakes	Group Ⅰ
MN491185	Freshwater	lakes	Group Ⅰ
MN491184	Freshwater	lakes	Group Ⅰ
MN491162	Freshwater	lakes	Group Ⅰ
MN491127	Freshwater	lakes	Group Ⅰ
MN491068	Freshwater	lakes	Group Ⅰ
MN491047	Freshwater	lakes	Group Ⅰ
MN490989	Freshwater	lakes	Group Ⅰ
MN490979	Freshwater	lakes	Group Ⅰ
MN490973	Freshwater	lakes	Group Ⅰ
MN490964	Freshwater	lakes	Group Ⅰ
MN490942	Freshwater	lakes	Group Ⅰ
AB476628	Freshwater	liquid LB enrichment culture at RT inoculated with prokaryotes from an iron containing freshwater source called 'Rothenbrunnen'	Group Ⅰ
AB476626	Freshwater	liquid LB enrichment culture at RT inoculated with prokaryotes from an iron containing freshwater source called 'Rothenbrunnen'	Group Ⅰ
AB476625	Freshwater	liquid LB enrichment culture at RT inoculated with prokaryotes from an iron containing freshwater source called 'Rothenbrunnen'	Group Ⅰ
AB476624	Freshwater	liquid LB enrichment culture at RT inoculated with prokaryotes from an iron containing freshwater source called 'Rothenbrunnen'	Group Ⅰ
AB476619	Freshwater	liquid LB enrichment culture at RT inoculated with prokaryotes from an iron containing freshwater source called 'Rothenbrunnen'	Group Ⅰ
AB476616	Freshwater	liquid LB enrichment culture at RT inoculated with prokaryotes from an iron containing freshwater source called 'Rothenbrunnen'	Group Ⅰ
AB476620	Freshwater	liquid LB enrichment culture at RT inoculated with prokaryotes from an iron containing freshwater source called 'Rothenbrunnen'	Group Ⅰ
LC032388	Freshwater	Mixed culture derived from fresh water	Group Ⅰ
LC032387	Freshwater	Mixed culture derived from fresh water	Group Ⅰ
MT075559	Freshwater	Nakdong River Water	Group Ⅰ
LN832002	Freshwater	neuston	Group Ⅰ
MH591702	Freshwater	pond water	Group Ⅰ
FJ235650	Freshwater	pond water	Group Ⅰ
FJ235636	Freshwater	pond water	Group Ⅰ
NR_114811	Freshwater	pond water	Group Ⅰ
AJ344151	Freshwater	pond water	Group Ⅰ
MH591701	Freshwater	Pool Water	Group Ⅰ
KF008839	Freshwater	Poyang Lake water	Group Ⅰ
KC934006	Freshwater	Poyang Lake water	Group Ⅰ
KY784614	Freshwater	Putrajaya Lake	Group Ⅰ
KY784613	Freshwater	Putrajaya Lake	Group Ⅰ
MH644184	Freshwater	river	Group Ⅰ
KJ691853	Freshwater	river water	Group Ⅰ
MT071439	Freshwater	river water	Group Ⅰ
MT071436	Freshwater	river water	Group Ⅰ
MK165158	Freshwater	river water	Group Ⅰ
MF351809	Freshwater	river water	Group Ⅰ
MF351808	Freshwater	river water	Group Ⅰ
MF351807	Freshwater	river water	Group Ⅰ
JQ322872	Freshwater	river water	Group Ⅰ
JX122621	Freshwater	soil from Qinghai Lake	Group Ⅰ
KX792263	Freshwater	surface lake water	Group Ⅰ
KP406151	Freshwater	surface water from Changjiang River	Group Ⅰ
KY857855	Freshwater	tap water biofouled reverse osmosis membrane	Group Ⅰ
KU179093	Freshwater	the Diep and Plankenburg River	Group Ⅰ
KU179094	Freshwater	the Diep and Plankenburg river systems	Group Ⅰ
JN571389	Freshwater	Tibetan Plateau lakes	Group Ⅰ
MK184291	Freshwater	underground water	Group Ⅰ
HF562461	Freshwater	water	Group Ⅰ
KU758895	Freshwater	water	Group Ⅰ
KU758894	Freshwater	water	Group Ⅰ
KU758891	Freshwater	water	Group Ⅰ
JF327442	Freshwater	water	Group Ⅰ
NR_042347	Freshwater	water	Group Ⅰ
MG786375	Freshwater	water	Group Ⅰ
MG461634	Freshwater	water	Group Ⅰ
MG011584	Freshwater	water	Group Ⅰ
KT282229	Freshwater	water	Group Ⅰ
KU758893	Freshwater	water	Group Ⅰ
KU758892	Freshwater	water	Group Ⅰ
KX155561	Freshwater	water	Group Ⅰ
HF562462	Freshwater	water	Group Ⅰ
AJ846291	Freshwater	water	Group Ⅰ
MN220690	Freshwater	water from recirculating aquaculture system	Group Ⅰ
MN220689	Freshwater	water from recirculating aquaculture system	Group Ⅰ
MG758045	Freshwater	water from Szczelina Chocholowska Cave	Group Ⅰ
HF548424	Freshwater	water reservoir	Group Ⅰ
GQ284484	Freshwater	water sample	Group Ⅰ
GQ284479	Freshwater	water sample	Group Ⅰ
GQ284477	Freshwater	water sample	Group Ⅰ
GQ284483	Freshwater	water sample	Group Ⅰ
GQ284470	Freshwater	water sample	Group Ⅰ
GQ284467	Freshwater	water sample	Group Ⅰ
GQ284486	Freshwater	water sample	Group Ⅰ
MF148459	Freshwater	Wetland in swan Lake of Shanxi PingLu	Group Ⅰ
KC905029	Freshwater	Yangtze River	Group Ⅰ
KU921523	Freshwater Sediment	Chandra Tal Lake Sediment, Lahaul and Spiti, Himachal Pradesh	Group Ⅰ
KU921583	Freshwater Sediment	Chandra Tal Lake Sediment, Lahaul and Spiti, Himachal Pradesh	Group Ⅰ
MH255585	Freshwater Sediment	lake sediment	Group Ⅰ
MK757925	Freshwater Sediment	lake sediment	Group Ⅰ
MH255949	Freshwater Sediment	lake sediment	Group Ⅰ
MH255563	Freshwater Sediment	lake sediment	Group Ⅰ
MH255533	Freshwater Sediment	lake sediment	Group Ⅰ
EF514750	Freshwater Sediment	lake sediment	Group Ⅰ
JF343158	Freshwater Sediment	lake sediments	Group Ⅰ
JF343157	Freshwater Sediment	lake sediments	Group Ⅰ
LT999879	Freshwater Sediment	Paddy field sediment	Group Ⅰ
MN450719	Freshwater Sediment	pond sediment	Group Ⅰ
MN450718	Freshwater Sediment	pond sediment	Group Ⅰ
MN450714	Freshwater Sediment	pond sediment	Group Ⅰ
MN450708	Freshwater Sediment	pond sediment	Group Ⅰ
MN450723	Freshwater Sediment	Pond soil	Group Ⅰ
MN450709	Freshwater Sediment	Pond soil	Group Ⅰ
MH714614	Freshwater Sediment	Pond soil	Group Ⅰ
MH714612	Freshwater Sediment	Pond soil	Group Ⅰ
KP784884	Freshwater Sediment	river sediment	Group Ⅰ
LK937111	Freshwater Sediment	river sediment	Group Ⅰ
LK937108	Freshwater Sediment	river sediment	Group Ⅰ
HQ380382	Freshwater Sediment	river soil	Group Ⅰ
MG561158	Freshwater Sediment	sediment and water in Dianchi Lake	Group Ⅰ
MG561157	Freshwater Sediment	sediment and water in Dianchi Lake	Group Ⅰ
KJ191094	Freshwater Sediment	sediment of high-arsenic groundwater	Group Ⅰ
GQ284347	Freshwater Sediment	sediment sample of natural spring	Group Ⅰ
GQ284346	Freshwater Sediment	sediment sample of natural spring	Group Ⅰ
JX307688	Freshwater Sediment	sediments	Group Ⅰ
KR085900	Freshwater Sediment	Suraj Tal Lake sediment	Group Ⅰ
KX816560	Freshwater Sediment	wetland sediments	Group Ⅰ
KY551884	Hot-associated environments	Garga hot spring microbial mat	Group Ⅰ
KY552152	Hot-associated environments	Garga hot spring microbial mat	Group Ⅰ
KY552065	Hot-associated environments	Garga hot spring microbial mat	Group Ⅰ
KY497818	Hot-associated environments	Garga hot spring microbial mat	Group Ⅰ
KY767873	Hot-associated environments	Garga hot spring microbial mat	Group Ⅰ
KY124589	Hot-associated environments	Garga hot spring microbial mat	Group Ⅰ
KY551705	Hot-associated environments	Garga hot spring microbial mat	Group Ⅰ
KY551612	Hot-associated environments	Garga hot spring microbial mat	Group Ⅰ
HE798207	Hot-associated environments	geothermal microbial mat	Group Ⅰ
AB753864	Hot-associated environments	hot spring	Group Ⅰ
EF538872	Hot-associated environments	hot spring environment of Thailand	Group Ⅰ
KJ801614	Hot-associated environments	hot spring microbial mats	Group Ⅰ
KJ801609	Hot-associated environments	hot spring microbial mats	Group Ⅰ
KJ801607	Hot-associated environments	hot spring microbial mats	Group Ⅰ
KJ801597	Hot-associated environments	hot spring microbial mats	Group Ⅰ
FJ821599	Hot-associated environments	hot spring sediment	Group Ⅰ
JX312591	Hot-associated environments	hot water springs	Group Ⅰ
JX312622	Hot-associated environments	Manikaran hot springs	Group Ⅰ
KC315767	Hot-associated environments	Manikaran, India thermal springs	Group Ⅰ
KU247962	Hot-associated environments	Puga hot spring sediment	Group Ⅰ
HG327146	Hot-associated environments	Tapoban geothermal field microbial mat	Group Ⅰ
MG310266	Hot-associated environments	thermal spring	Group Ⅰ
MG310264	Hot-associated environments	thermal spring	Group Ⅰ
JF343224	Hot-associated environments	thermal spring	Group Ⅰ
MH753639	Hypersaline environments	CAMALTI SALTERN	Group Ⅰ
MH749352	Hypersaline environments	CAMALTI SALTERN	Group Ⅰ
MH753627	Hypersaline environments	CAMALTI SALTERN	Group Ⅰ
MT126255	Hypersaline environments	QINGHAI Salt lake	Group Ⅰ
KF724669	Hypersaline environments	salt marshes	Group Ⅰ
JQ804988	Hypersaline environments	salt stressed soil	Group Ⅰ
LK054399	Marine-associated environments	2100 m depth Ocean sediment	Group Ⅰ
MK333178	Marine-associated environments	Andaman Sea	Group Ⅰ
FJ596495	Marine-associated environments	arine sponges from san juan island	Group Ⅰ
FJ596481	Marine-associated environments	arine sponges from san juan island	Group Ⅰ
HM490145	Marine-associated environments	coastal seawater	Group Ⅰ
GU968474	Marine-associated environments	coastal soil	Group Ⅰ
GU968459	Marine-associated environments	coastal soil	Group Ⅰ
KM077136	Marine-associated environments	deep-sea sediment	Group Ⅰ
JX274542	Marine-associated environments	Gwangan coast	Group Ⅰ
HQ622549	Marine-associated environments	Indian Ocean deep sea samples	Group Ⅰ
MK967223	Marine-associated environments	M. leidyi Baltic Sea	Group Ⅰ
KJ456587	Marine-associated environments	mangrove forest root system soil	Group Ⅰ
KY382828	Marine-associated environments	marine	Group Ⅰ
KY382808	Marine-associated environments	marine	Group Ⅰ
KY382802	Marine-associated environments	marine	Group Ⅰ
KY382800	Marine-associated environments	marine	Group Ⅰ
KY382795	Marine-associated environments	marine	Group Ⅰ
KY382790	Marine-associated environments	marine	Group Ⅰ
EF101987	Marine-associated environments	marine	Group Ⅰ
EU710713	Marine-associated environments	marine bacteria	Group Ⅰ
AM489701	Marine-associated environments	marine sediment	Group Ⅰ
AM491126	Marine-associated environments	marine sediment	Group Ⅰ
KF933621	Marine-associated environments	marine sediment	Group Ⅰ
AM260539	Marine-associated environments	marine sediment prior to dredging	Group Ⅰ
LN878485	Marine-associated environments	marine sponge	Group Ⅰ
KU666959	Marine-associated environments	marine sponge	Group Ⅰ
KU666956	Marine-associated environments	marine sponge	Group Ⅰ
MK852337	Marine-associated environments	marine sponge	Group Ⅰ
KU666965	Marine-associated environments	marine sponge	Group Ⅰ
KU666964	Marine-associated environments	marine sponge	Group Ⅰ
KU666963	Marine-associated environments	marine sponge	Group Ⅰ
KU666962	Marine-associated environments	marine sponge	Group Ⅰ
FJ596349	Marine-associated environments	marine sponges from san juan island, washington	Group Ⅰ
JN194190	Marine-associated environments	mud sediment sample from sea	Group Ⅰ
KJ456597	Marine-associated environments	offshore soil of Sakhalin island	Group Ⅰ
KX714225	Marine-associated environments	petroleum hydrocarbon contaminated coastal sediment	Group Ⅰ
EF530574	Marine-associated environments	polluted Baltic Sea sediments	Group Ⅰ
MT256271	Marine-associated environments	Rhizospheric soil of mangroves	Group Ⅰ
AB334767	Marine-associated environments	sea urchin	Group Ⅰ
KX898957	Marine-associated environments	Sea urchin	Group Ⅰ
KX898936	Marine-associated environments	Sea urchin	Group Ⅰ
KU051408	Marine-associated environments	sea water	Group Ⅰ
KR047884	Marine-associated environments	sea water	Group Ⅰ
AM990805	Marine-associated environments	sea water	Group Ⅰ
MF417437	Marine-associated environments	seawater	Group Ⅰ
JF893462	Marine-associated environments	sediment from mangroves	Group Ⅰ
JX861602	Marine-associated environments	soft coral in Dongshan Island	Group Ⅰ
MN099098	Marine-associated environments	sponge	Group Ⅰ
KJ456592	Marine-associated environments	surface sediments in Yellow Sea	Group Ⅰ
KR269210	Marine-associated environments	Sydney harbour marine biofilm	Group Ⅰ
KT583330	Marine-associated environments	the soft coral Alcyonium digitatum from the Baltic Sea	Group Ⅰ
KY009691	Marine-associated environments	Decomposed Sargassum	Group Ⅰ
KJ363189	Other non-marine environments	biofilm of lake	Group Ⅰ
KF831081	Other non-marine environments	biofilm	Group Ⅰ
LT718637	Other non-marine environments	biofilm	Group Ⅰ
LT718603	Other non-marine environments	biofilm	Group Ⅰ
MT377851	Other non-marine environments	Biofilm of membrane bioreactor from miniciple wastewater treatment plane	Group Ⅰ
MT377850	Other non-marine environments	Biofilm of membrane bioreactor from miniciple wastewater treatment plane	Group Ⅰ
KP698788	Other non-marine environments	Paddy field biofilm, Andaman Islands	Group Ⅰ
KP698787	Other non-marine environments	Paddy field biofilm, Andaman Islands	Group Ⅰ
KP698777	Other non-marine environments	Paddy field biofilm, Andaman Islands	Group Ⅰ
KP698775	Other non-marine environments	Paddy field biofilm, Andaman Islands	Group Ⅰ
HQ848548	Other non-marine environments	photosynthetic biofilm	Group Ⅰ
JF923585	Other non-marine environments	water-bloom water	Group Ⅰ
JF923581	Other non-marine environments	water-bloom water	Group Ⅰ
JF923595	Other non-marine environments	water-bloom water	Group Ⅰ
KX550332	Other non-marine environments	Algal-Bacterial Consortia	Group Ⅰ
KU724074	Other non-marine environments	anodic biofilms in microbial fuel cell	Group Ⅰ
EF426451	Other non-marine environments	Anopheles oviposition site	Group Ⅰ
GU290328	Other non-marine environments	bast fiber-retting water	Group Ⅰ
JQ396177	Other non-marine environments	bottled mineral drinking water processing units	Group Ⅰ
KJ716456	Other non-marine environments	Caulerpa species	Group Ⅰ
KF747012	Other non-marine environments	cave	Group Ⅰ
KF747009	Other non-marine environments	cave	Group Ⅰ
KF747063	Other non-marine environments	cave	Group Ⅰ
KF747019	Other non-marine environments	cave	Group Ⅰ
KF747006	Other non-marine environments	cave	Group Ⅰ
FJ348024	Other non-marine environments	cave coralloid speleothem	Group Ⅰ
FJ348002	Other non-marine environments	cave coralloid speleothem	Group Ⅰ
FJ347999	Other non-marine environments	cave coralloid speleothem	Group Ⅰ
KJ716451	Other non-marine environments	Chaetomorpha sp.	Group Ⅰ
EF409327	Other non-marine environments	child-care facility	Group Ⅰ
HM587910	Other non-marine environments	Churince aquatic system	Group Ⅰ
GQ869573	Other non-marine environments	clinical material	Group Ⅰ
KU159193	Other non-marine environments	coal mine	Group Ⅰ
KF305093	Other non-marine environments	compost pile under shed	Group Ⅰ
KF305092	Other non-marine environments	compost pile under shed	Group Ⅰ
KF305091	Other non-marine environments	compost pile under shed	Group Ⅰ
JF505996	Other non-marine environments	concrete structure	Group Ⅰ
KX027063	Other non-marine environments	contaminated industrial paper	Group Ⅰ
KX026981	Other non-marine environments	contaminated industrial paper	Group Ⅰ
KP720601	Other non-marine environments	content of infrabuccal pocket	Group Ⅰ
AY259521	Other non-marine environments	cooked vegetables	Group Ⅰ
KT898115	Other non-marine environments	cow dung	Group Ⅰ
KJ563245	Other non-marine environments	cow dung	Group Ⅰ
KM817276	Other non-marine environments	CSIR-IHBT saffron farm Chandpur, District Kangra, Himachal Pradesh	Group Ⅰ
MK558728	Other non-marine environments	cyanobacterial bloom biomass	Group Ⅰ
MK558723	Other non-marine environments	cyanobacterial bloom biomass	Group Ⅰ
MK558705	Other non-marine environments	cyanobacterial bloom biomass	Group Ⅰ
HE961819	Other non-marine environments	desert	Group Ⅰ
FN435956	Other non-marine environments	deteriorated stone	Group Ⅰ
HM047519	Other non-marine environments	Dok-do island	Group Ⅰ
LK391534	Other non-marine environments	drain grate in the bathroom of a daycare facility	Group Ⅰ
KF555609	Other non-marine environments	Drass	Group Ⅰ
JN184728	Other non-marine environments	dust	Group Ⅰ
JN184727	Other non-marine environments	dust	Group Ⅰ
JN184725	Other non-marine environments	dust	Group Ⅰ
AM887698	Other non-marine environments	faeces from extreme high altitute wetland	Group Ⅰ
JF935075	Other non-marine environments	female's back	Group Ⅰ
JF935105	Other non-marine environments	female's shoulders	Group Ⅰ
MH915443	Other non-marine environments	fish sausage	Group Ⅰ
MH915503	Other non-marine environments	fishing rod	Group Ⅰ
AJ491710	Other non-marine environments	fish-tank	Group Ⅰ
KR027945	Other non-marine environments	Flood Water	Group Ⅰ
HM134063	Other non-marine environments	fly ash	Group Ⅰ
HM134058	Other non-marine environments	fly ash	Group Ⅰ
JQ425481	Other non-marine environments	high altitude region	Group Ⅰ
MH549496	Other non-marine environments	insole	Group Ⅰ
FJ985797	Other non-marine environments	isolated from biologically activated carbon filters used in water treatment	Group Ⅰ
EF067822	Other non-marine environments	Jute Retting water environment	Group Ⅰ
KM199786	Other non-marine environments	kitchen waste	Group Ⅰ
KX842415	Other non-marine environments	limestone statue	Group Ⅰ
KX842406	Other non-marine environments	limestone statue	Group Ⅰ
KX842381	Other non-marine environments	limestone statue	Group Ⅰ
KX842376	Other non-marine environments	limestone statue	Group Ⅰ
MT445041	Other non-marine environments	Litter collected from fitofissionomia Cambarazal	Group Ⅰ
JX188088	Other non-marine environments	magnesite mines in Erzurum	Group Ⅰ
JF935118	Other non-marine environments	male's back	Group Ⅰ
JF935057	Other non-marine environments	male's back	Group Ⅰ
JF935056	Other non-marine environments	male's back	Group Ⅰ
JF935138	Other non-marine environments	male's epaulettes	Group Ⅰ
JF935123	Other non-marine environments	male's epaulettes	Group Ⅰ
JF935063	Other non-marine environments	male's epaulettes	Group Ⅰ
JF935061	Other non-marine environments	male's epaulettes	Group Ⅰ
MN865948	Other non-marine environments	Marsh	Group Ⅰ
KU229998	Other non-marine environments	mat-forming diatom Didymosphenia geminata	Group Ⅰ
KU229997	Other non-marine environments	mat-forming diatom Didymosphenia geminata	Group Ⅰ
KU229996	Other non-marine environments	mat-forming diatom Didymosphenia geminata	Group Ⅰ
KU229995	Other non-marine environments	mat-forming diatom Didymosphenia geminata	Group Ⅰ
NR_043241	Other non-marine environments	McMurdo Dry Valleys, Antarctica	Group Ⅰ
AY864633	Other non-marine environments	McMurdo Dry Valleys, Antarctica	Group Ⅰ
GQ982902	Other non-marine environments	milk	Group Ⅰ
GQ982891	Other non-marine environments	milk	Group Ⅰ
MN314587	Other non-marine environments	milk	Group Ⅰ
MN314586	Other non-marine environments	milk	Group Ⅰ
KT767947	Other non-marine environments	milk	Group Ⅰ
KT767946	Other non-marine environments	milk	Group Ⅰ
KT767813	Other non-marine environments	milk	Group Ⅰ
GU120647	Other non-marine environments	mineral sample from opening of K-feldspar mine	Group Ⅰ
KJ815002	Other non-marine environments	mosquito-positive domestic containers	Group Ⅰ
FN691975	Other non-marine environments	oat bran	Group Ⅰ
EU000374	Other non-marine environments	oil field	Group Ⅰ
EU304797	Other non-marine environments	paddy field soil	Group Ⅰ
KT346398	Other non-marine environments	paddy fields	Group Ⅰ
KX353764	Other non-marine environments	Patagonian Merino wool	Group Ⅰ
JN936949	Other non-marine environments	pit mud	Group Ⅰ
KY124226	Other non-marine environments	pond Veseli in southern Bohemia	Group Ⅰ
AB219055	Other non-marine environments	pot fermentation of rice vinegar	Group Ⅰ
EF204298	Other non-marine environments	raw milk	Group Ⅰ
KX225437	Other non-marine environments	ready-to-eat food	Group Ⅰ
KX246798	Other non-marine environments	ready-to-eat meat	Group Ⅰ
MH588291	Other non-marine environments	rice field	Group Ⅰ
HE681808	Other non-marine environments	ridge rock	Group Ⅰ
MH017384	Other non-marine environments	Screen of cellular phone	Group Ⅰ
MH017381	Other non-marine environments	Screen of cellular phone	Group Ⅰ
EF540517	Other non-marine environments	semi-coke	Group Ⅰ
LC484818	Other non-marine environments	silkworm litter	Group Ⅰ
LC484791	Other non-marine environments	silkworm litter	Group Ⅰ
LC484782	Other non-marine environments	silkworm litter	Group Ⅰ
LC484781	Other non-marine environments	silkworm litter	Group Ⅰ
LC484780	Other non-marine environments	silkworm litter	Group Ⅰ
LC484725	Other non-marine environments	silkworm litter	Group Ⅰ
LC484722	Other non-marine environments	silkworm litter	Group Ⅰ
MT448775	Other non-marine environments	social spider (Stegodyphus dumicola) nests	Group Ⅰ
MT448745	Other non-marine environments	social spider (Stegodyphus dumicola) nests	Group Ⅰ
MT448742	Other non-marine environments	social spider (Stegodyphus dumicola) nests	Group Ⅰ
MG662179	Other non-marine environments	Soil/Water	Group Ⅰ
AY635864	Other non-marine environments	spent mushroom compost	Group Ⅰ
JQ845837	Other non-marine environments	spinach from wash basin 2 of a spinach-processing plant	Group Ⅰ
AM117473	Other non-marine environments	stone epilithon	Group Ⅰ
KY606930	Other non-marine environments	Stony Run outflow sand column filtrate	Group Ⅰ
KU986700	Other non-marine environments	Straw	Group Ⅰ
MK348804	Other non-marine environments	Sunbird cloacal fluid	Group Ⅰ
MF477904	Other non-marine environments	tannery	Group Ⅰ
HQ246273	Other non-marine environments	tilapia culture system	Group Ⅰ
HQ246272	Other non-marine environments	tilapia culture system	Group Ⅰ
HQ246271	Other non-marine environments	tilapia culture system	Group Ⅰ
HQ246270	Other non-marine environments	tilapia culture system	Group Ⅰ
HQ246269	Other non-marine environments	tilapia culture system	Group Ⅰ
HQ246223	Other non-marine environments	tilapia culture system	Group Ⅰ
KF441559	Other non-marine environments	Urgeirica mine, water and sediments	Group Ⅰ
KF441640	Other non-marine environments	Urgeirica mine, water and sediments	Group Ⅰ
EF596775	Other non-marine environments	Uttarakhand Himalayas	Group Ⅰ
GU113081	Other non-marine environments	water and mud layer of Maar Lake	Group Ⅰ
KY230508	Other non-marine environments	watermelon field	Group Ⅰ
MK606065	Other non-marine environments	Western Himalayas	Group Ⅰ
MG645229	Other non-marine environments	Wetland	Group Ⅰ
KU159261	Other non-marine environments	Wetland	Group Ⅰ
AB299736	Plant	Aerial surface of reed	Group Ⅰ
AB299733	Plant	Aerial surface of reed	Group Ⅰ
MK209042	Plant	aquatic macrophyte Typha Domingensis	Group Ⅰ
AB697790	Plant	biofilm formed on the submerged surface of reeds	Group Ⅰ
KF724954	Plant	Chakhilikh county of Xinjiang Populus	Group Ⅰ
MH753122	Plant	chia seeds	Group Ⅰ
MG819388	Plant	Corn sap	Group Ⅰ
KJ023331	Plant	crop	Group Ⅰ
KY486010	Plant	decaying plant biomass (sawdust)	Group Ⅰ
MG490164	Plant	Environmental source	Group Ⅰ
JQ074054	Plant	ethnomedicinal plants	Group Ⅰ
KR186177	Plant	fresh tomato	Group Ⅰ
KF699916	Plant	grass	Group Ⅰ
KF699915	Plant	grass	Group Ⅰ
FJ544399	Plant	herbaceous fibers	Group Ⅰ
KT216605	Plant	seher wheat variety	Group Ⅰ
KY646082	Plant	Hybrid Pennisetum	Group Ⅰ
KY646081	Plant	Hybrid Pennisetum	Group Ⅰ
HM102482	Plant	internal leaf tissue	Group Ⅰ
HM102481	Plant	internal leaf tissue	Group Ⅰ
MH062740	Plant	isolated from MRS agar plates inoculated with fresh cucumber juice (2007)	Group Ⅰ
MH062737	Plant	isolated from MRS agar plates inoculated with fresh cucumber juice (2007)	Group Ⅰ
MH062729	Plant	isolated from MRS agar plates inoculated with fresh cucumber juice (2007)	Group Ⅰ
MH062715	Plant	isolated from MRS agar plates inoculated with fresh cucumber juice (2007)	Group Ⅰ
MH062710	Plant	isolated from MRS agar plates inoculated with fresh cucumber juice (2007)	Group Ⅰ
MH062701	Plant	isolated from MRS agar plates inoculated with fresh cucumber juice (2007)	Group Ⅰ
MH062700	Plant	isolated from MRS agar plates inoculated with fresh cucumber juice (2007)	Group Ⅰ
MH062687	Plant	isolated from MRS agar plates inoculated with fresh cucumber juice (2007)	Group Ⅰ
MH062678	Plant	isolated from MRS agar plates inoculated with fresh cucumber juice (2007)	Group Ⅰ
MT367851	Plant	leaf	Group Ⅰ
MT367849	Plant	leaf	Group Ⅰ
MT367825	Plant	leaf	Group Ⅰ
MT367809	Plant	leaf	Group Ⅰ
MT376743	Plant	leaf surface	Group Ⅰ
KT253214	Plant	leaf surface	Group Ⅰ
KT253210	Plant	leaf surface	Group Ⅰ
AY827465	Plant	leaf surface of narrow-leaved	Group Ⅰ
JX420819	Plant	leaf surface of Nyctanthes arbor	Group Ⅰ
HQ670553	Plant	leaf tissue	Group Ⅰ
MK910297	Plant	lettuce	Group Ⅰ
MH375477	Plant	lettuce-associated microbiota	Group Ⅰ
MH375476	Plant	lettuce-associated microbiota	Group Ⅰ
MH375475	Plant	lettuce-associated microbiota	Group Ⅰ
MH719376	Plant	litchi fruit sarcocarp	Group Ⅰ
MN099369	Plant	maize	Group Ⅰ
JF772578	Plant	maize	Group Ⅰ
AB795353	Plant	ovary	Group Ⅰ
JX490081	Plant	peanut	Group Ⅰ
JQ579635	Plant	peanut plant	Group Ⅰ
KR150756	Plant	Penaeus monodon and Crassostrea iredalei	Group Ⅰ
MT180535	Plant	Phyllosphere	Group Ⅰ
MK216877	Plant	phyllosphere	Group Ⅰ
MK216872	Plant	phyllosphere	Group Ⅰ
MK216854	Plant	phyllosphere	Group Ⅰ
MK216853	Plant	phyllosphere	Group Ⅰ
MK216852	Plant	phyllosphere	Group Ⅰ
MK216851	Plant	phyllosphere	Group Ⅰ
MK216850	Plant	phyllosphere	Group Ⅰ
MK216838	Plant	phyllosphere	Group Ⅰ
MK216831	Plant	phyllosphere	Group Ⅰ
MK216825	Plant	phyllosphere	Group Ⅰ
MK216817	Plant	phyllosphere	Group Ⅰ
MK216816	Plant	phyllosphere	Group Ⅰ
MH127583	Plant	Pine tree	Group Ⅰ
MT341806	Plant	plant	Group Ⅰ
KY453922	Plant	plant endophyte	Group Ⅰ
KJ371917	Plant	plant phyllosphere	Group Ⅰ
KX458037	Plant	plants	Group Ⅰ
KX458037	Plant	plants	Group Ⅰ
KF307677	Plant	plants	Group Ⅰ
KX450456	Plant	pollen	Group Ⅰ
KX450451	Plant	pollen	Group Ⅰ
KX450437	Plant	pollen	Group Ⅰ
MN173083	Plant	pomegranate surface	Group Ⅰ
KJ401074	Plant	Populus euphratica	Group Ⅰ
KF848496	Plant	Populus euphratica	Group Ⅰ
DQ124812	Plant	potato	Group Ⅰ
DQ124811	Plant	potato	Group Ⅰ
DQ124774	Plant	potato	Group Ⅰ
DQ124773	Plant	potato	Group Ⅰ
DQ124772	Plant	potato	Group Ⅰ
DQ124771	Plant	potato	Group Ⅰ
DQ124770	Plant	potato	Group Ⅰ
DQ124769	Plant	potato	Group Ⅰ
DQ124768	Plant	potato	Group Ⅰ
DQ124767	Plant	potato	Group Ⅰ
DQ124766	Plant	potato	Group Ⅰ
DQ124765	Plant	potato	Group Ⅰ
DQ124764	Plant	potato	Group Ⅰ
AF406668	Plant	potato plants	Group Ⅰ
MT355759	Plant	Rehmannia glutinosa	Group Ⅰ
MT355725	Plant	Rehmannia glutinosa	Group Ⅰ
MT355724	Plant	Rehmannia glutinosa	Group Ⅰ
MT355723	Plant	Rehmannia glutinosa	Group Ⅰ
KP986961	Plant	rhizome	Group Ⅰ
JF683294	Plant	rhizosphere of grapevine SO4 rootstock grafted on Vitis vinifera L. Zweigelt clone GU9 at berry harvest stage of development	Group Ⅰ
KX868072	Plant	rice	Group Ⅰ
KX868067	Plant	rice	Group Ⅰ
KF872707	Plant	rice rhizosphere soil collected from rice growing regions	Group Ⅰ
KF872688	Plant	rice rhizosphere soil collected from rice growing regions	Group Ⅰ
JN697678	Plant	rice root endosphere	Group Ⅰ
JN697675	Plant	rice root endosphere	Group Ⅰ
JN697672	Plant	rice root endosphere	Group Ⅰ
JN697651	Plant	rice root endosphere	Group Ⅰ
JN697638	Plant	rice root endosphere	Group Ⅰ
JN697619	Plant	rice root endosphere	Group Ⅰ
JN697625	Plant	rice root endosphere	Group Ⅰ
KJ607214	Plant	rice seeds	Group Ⅰ
KU291251	Plant	roof	Group Ⅰ
JN712309	Plant	root	Group Ⅰ
JN700202	Plant	root	Group Ⅰ
JF795957	Plant	root nodules	Group Ⅰ
MK834790	Plant	Roots endophytes	Group Ⅰ
MG669351	Plant	Rotten fruits and vegetables	Group Ⅰ
AB461812	Plant	soybean stem	Group Ⅰ
MN215103	Plant	Spinach leaves	Group Ⅰ
MN215082	Plant	Spinach leaves	Group Ⅰ
MN215027	Plant	Spinach leaves	Group Ⅰ
MN215022	Plant	Spinach leaves	Group Ⅰ
MN214755	Plant	Spinach leaves	Group Ⅰ
MN215090	Plant	Spinach leaves	Group Ⅰ
MN215002	Plant	Spinach leaves	Group Ⅰ
MN214998	Plant	Spinach leaves	Group Ⅰ
MN214980	Plant	Spinach leaves	Group Ⅰ
MN214926	Plant	Spinach leaves	Group Ⅰ
MN214899	Plant	Spinach leaves	Group Ⅰ
MN214898	Plant	Spinach leaves	Group Ⅰ
MN214626	Plant	Spinach leaves	Group Ⅰ
MN214620	Plant	Spinach leaves	Group Ⅰ
MN214613	Plant	Spinach leaves	Group Ⅰ
MN214611	Plant	Spinach leaves	Group Ⅰ
MN214563	Plant	Spinach leaves	Group Ⅰ
MN214549	Plant	Spinach leaves	Group Ⅰ
MN214535	Plant	Spinach leaves	Group Ⅰ
MN214426	Plant	Spinach leaves	Group Ⅰ
MN214423	Plant	Spinach leaves	Group Ⅰ
MN214349	Plant	Spinach leaves	Group Ⅰ
MN213991	Plant	Spinach leaves	Group Ⅰ
MN213986	Plant	Spinach leaves	Group Ⅰ
MN213943	Plant	Spinach leaves	Group Ⅰ
MN213942	Plant	Spinach leaves	Group Ⅰ
MN213940	Plant	Spinach leaves	Group Ⅰ
MN213843	Plant	Spinach leaves	Group Ⅰ
MN213820	Plant	Spinach leaves	Group Ⅰ
MN213814	Plant	Spinach leaves	Group Ⅰ
MN213797	Plant	Spinach leaves	Group Ⅰ
MN213796	Plant	Spinach leaves	Group Ⅰ
MN213772	Plant	Spinach leaves	Group Ⅰ
MN213768	Plant	Spinach leaves	Group Ⅰ
MN213767	Plant	Spinach leaves	Group Ⅰ
MN213765	Plant	Spinach leaves	Group Ⅰ
MN213763	Plant	Spinach leaves	Group Ⅰ
MN213762	Plant	Spinach leaves	Group Ⅰ
MN213761	Plant	Spinach leaves	Group Ⅰ
MN215124	Plant	Spinach leaves (plant)	Group Ⅰ
KR002904	Plant	Stem and leaf	Group Ⅰ
EU282457	Plant	stem of potato plants infected with Erwinia carotovora	Group Ⅰ
AM911044	Plant	surface-sterilized root of rice plants	Group Ⅰ
AM937371	Plant	surface-sterilized root of rice plants	Group Ⅰ
AM937325	Plant	surface-sterilized root of rice plants	Group Ⅰ
AM937510	Plant	surface-sterilized root of rice plants	Group Ⅰ
AM937501	Plant	surface-sterilized root of rice plants	Group Ⅰ
AM937498	Plant	surface-sterilized root of rice plants	Group Ⅰ
AM937482	Plant	surface-sterilized root of rice plants	Group Ⅰ
AM937441	Plant	surface-sterilized root of rice plants	Group Ⅰ
AM937425	Plant	surface-sterilized root of rice plants	Group Ⅰ
AM937424	Plant	surface-sterilized root of rice plants	Group Ⅰ
AM937423	Plant	surface-sterilized root of rice plants	Group Ⅰ
AM937421	Plant	surface-sterilized root of rice plants	Group Ⅰ
AM937420	Plant	surface-sterilized root of rice plants	Group Ⅰ
AM937419	Plant	surface-sterilized root of rice plants	Group Ⅰ
AM937417	Plant	surface-sterilized root of rice plants	Group Ⅰ
AM937415	Plant	surface-sterilized root of rice plants	Group Ⅰ
AM937413	Plant	surface-sterilized root of rice plants	Group Ⅰ
AM937411	Plant	surface-sterilized root of rice plants	Group Ⅰ
AM937410	Plant	surface-sterilized root of rice plants	Group Ⅰ
AM937407	Plant	surface-sterilized root of rice plants	Group Ⅰ
AM937406	Plant	surface-sterilized root of rice plants	Group Ⅰ
AM937405	Plant	surface-sterilized root of rice plants	Group Ⅰ
AM937404	Plant	surface-sterilized root of rice plants	Group Ⅰ
AM937403	Plant	surface-sterilized root of rice plants	Group Ⅰ
AM937402	Plant	surface-sterilized root of rice plants	Group Ⅰ
AM937400	Plant	surface-sterilized root of rice plants	Group Ⅰ
AM937399	Plant	surface-sterilized root of rice plants	Group Ⅰ
AM937398	Plant	surface-sterilized root of rice plants	Group Ⅰ
AM937397	Plant	surface-sterilized root of rice plants	Group Ⅰ
AM937395	Plant	surface-sterilized root of rice plants	Group Ⅰ
AM937394	Plant	surface-sterilized root of rice plants	Group Ⅰ
AM937393	Plant	surface-sterilized root of rice plants	Group Ⅰ
AM937390	Plant	surface-sterilized root of rice plants	Group Ⅰ
AM937389	Plant	surface-sterilized root of rice plants	Group Ⅰ
AM937387	Plant	surface-sterilized root of rice plants	Group Ⅰ
AM937386	Plant	surface-sterilized root of rice plants	Group Ⅰ
AM937383	Plant	surface-sterilized root of rice plants	Group Ⅰ
AM937381	Plant	surface-sterilized root of rice plants	Group Ⅰ
AM937379	Plant	surface-sterilized root of rice plants	Group Ⅰ
AM937378	Plant	surface-sterilized root of rice plants	Group Ⅰ
AM937377	Plant	surface-sterilized root of rice plants	Group Ⅰ
AM937376	Plant	surface-sterilized root of rice plants	Group Ⅰ
AM937375	Plant	surface-sterilized root of rice plants	Group Ⅰ
AM937373	Plant	surface-sterilized root of rice plants	Group Ⅰ
AM937372	Plant	surface-sterilized root of rice plants	Group Ⅰ
AM937370	Plant	surface-sterilized root of rice plants	Group Ⅰ
AM937369	Plant	surface-sterilized root of rice plants	Group Ⅰ
AM937368	Plant	surface-sterilized root of rice plants	Group Ⅰ
AM937367	Plant	surface-sterilized root of rice plants	Group Ⅰ
AM937366	Plant	surface-sterilized root of rice plants	Group Ⅰ
AM937364	Plant	surface-sterilized root of rice plants	Group Ⅰ
AM937363	Plant	surface-sterilized root of rice plants	Group Ⅰ
AM937362	Plant	surface-sterilized root of rice plants	Group Ⅰ
AM937360	Plant	surface-sterilized root of rice plants	Group Ⅰ
AM937359	Plant	surface-sterilized root of rice plants	Group Ⅰ
AM937358	Plant	surface-sterilized root of rice plants	Group Ⅰ
AM937355	Plant	surface-sterilized root of rice plants	Group Ⅰ
AM937354	Plant	surface-sterilized root of rice plants	Group Ⅰ
AM937350	Plant	surface-sterilized root of rice plants	Group Ⅰ
AM937347	Plant	surface-sterilized root of rice plants	Group Ⅰ
AM937346	Plant	surface-sterilized root of rice plants	Group Ⅰ
AM937345	Plant	surface-sterilized root of rice plants	Group Ⅰ
AM937344	Plant	surface-sterilized root of rice plants	Group Ⅰ
AM937343	Plant	surface-sterilized root of rice plants	Group Ⅰ
AM937342	Plant	surface-sterilized root of rice plants	Group Ⅰ
AM937341	Plant	surface-sterilized root of rice plants	Group Ⅰ
AM937340	Plant	surface-sterilized root of rice plants	Group Ⅰ
AM937337	Plant	surface-sterilized root of rice plants	Group Ⅰ
AM937336	Plant	surface-sterilized root of rice plants	Group Ⅰ
AM937335	Plant	surface-sterilized root of rice plants	Group Ⅰ
AM937334	Plant	surface-sterilized root of rice plants	Group Ⅰ
AM937333	Plant	surface-sterilized root of rice plants	Group Ⅰ
AM937332	Plant	surface-sterilized root of rice plants	Group Ⅰ
AM937329	Plant	surface-sterilized root of rice plants	Group Ⅰ
AM937328	Plant	surface-sterilized root of rice plants	Group Ⅰ
AM937327	Plant	surface-sterilized root of rice plants	Group Ⅰ
AM937321	Plant	surface-sterilized root of rice plants	Group Ⅰ
AM937320	Plant	surface-sterilized root of rice plants	Group Ⅰ
AM937319	Plant	surface-sterilized root of rice plants	Group Ⅰ
AM937318	Plant	surface-sterilized root of rice plants	Group Ⅰ
AM937316	Plant	surface-sterilized root of rice plants	Group Ⅰ
AM937315	Plant	surface-sterilized root of rice plants	Group Ⅰ
AM937314	Plant	surface-sterilized root of rice plants	Group Ⅰ
AM937310	Plant	surface-sterilized root of rice plants	Group Ⅰ
AM937309	Plant	surface-sterilized root of rice plants	Group Ⅰ
AM937308	Plant	surface-sterilized root of rice plants	Group Ⅰ
AM937307	Plant	surface-sterilized root of rice plants	Group Ⅰ
AM937306	Plant	surface-sterilized root of rice plants	Group Ⅰ
AM937304	Plant	surface-sterilized root of rice plants	Group Ⅰ
AM937302	Plant	surface-sterilized root of rice plants	Group Ⅰ
AM937300	Plant	surface-sterilized root of rice plants	Group Ⅰ
AM937298	Plant	surface-sterilized root of rice plants	Group Ⅰ
AM937297	Plant	surface-sterilized root of rice plants	Group Ⅰ
AM937296	Plant	surface-sterilized root of rice plants	Group Ⅰ
AM937294	Plant	surface-sterilized root of rice plants	Group Ⅰ
AM937293	Plant	surface-sterilized root of rice plants	Group Ⅰ
AM937291	Plant	surface-sterilized root of rice plants	Group Ⅰ
AM937290	Plant	surface-sterilized root of rice plants	Group Ⅰ
AM937289	Plant	surface-sterilized root of rice plants	Group Ⅰ
AM937288	Plant	surface-sterilized root of rice plants	Group Ⅰ
AM937286	Plant	surface-sterilized root of rice plants	Group Ⅰ
AM910864	Plant	surface-sterilized root of rice plants	Group Ⅰ
AM910863	Plant	surface-sterilized root of rice plants	Group Ⅰ
AM937426	Plant	surface-sterilized root of rice plants	Group Ⅰ
AM937457	Plant	surface-sterilized root of rice plants	Group Ⅰ
DQ401197	Plant	sweet pepper (plant)	Group Ⅰ
LC389514	Plant	Sweet potato tuber	Group Ⅰ
LC430076	Plant	sweet potato tuber from soil	Group Ⅰ
HM163563	Plant	thorns and leaves	Group Ⅰ
HM163555	Plant	thorns and leaves	Group Ⅰ
HM163546	Plant	thorns and leaves	Group Ⅰ
MK106141	Plant	Tuber	Group Ⅰ
MK100340	Plant	Tuber	Group Ⅰ
MG786557	Plant	Turnip	Group Ⅰ
KF574924	Plant	Vigna unguiculata	Group Ⅰ
MT083901	Plant	Wheat Endophyte	Group Ⅰ
MK229047	Plant	wheat grain	Group Ⅰ
KP943998	Plant	wheat grain	Group Ⅰ
KP943997	Plant	wheat grain	Group Ⅰ
MK229057	Plant	wheat grain	Group Ⅰ
MT273876	Plant	Wheat leaves (three month old plant)	Group Ⅰ
MT273856	Plant	Wheat Stem (two month old plant)	Group Ⅰ
MH196931	Rhizosphere	Ficus racemosa rhizosphere	Group Ⅰ
HG000007	Rhizosphere	host rhizoplane	Group Ⅰ
DQ102734	Rhizosphere	oilseed rape rhizosphere and root associated dominant microflora	Group Ⅰ
MH058013	Rhizosphere	plant rhizosphere	Group Ⅰ
MH196960	Rhizosphere	Psychotria rhizosphere	Group Ⅰ
MG687488	Rhizosphere	rhizoplane	Group Ⅰ
JQ977690	Rhizosphere	rhizoplane	Group Ⅰ
JQ977375	Rhizosphere	rhizoplane	Group Ⅰ
KM051145	Rhizosphere	rhizosphere	Group Ⅰ
MN100160	Rhizosphere	rhizosphere	Group Ⅰ
MT217032	Rhizosphere	rhizosphere	Group Ⅰ
KX130768	Rhizosphere	rhizosphere	Group Ⅰ
KC914537	Rhizosphere	rhizosphere	Group Ⅰ
KC914536	Rhizosphere	rhizosphere	Group Ⅰ
KC914535	Rhizosphere	rhizosphere	Group Ⅰ
LR736243	Rhizosphere	Rhizosphere of Capsicum annuum	Group Ⅰ
MT078663	Rhizosphere	Rhizosphere of chilli plant	Group Ⅰ
MN173465	Rhizosphere	Rhizosphere of tomato plant grown in saline prone area of Mongla, Bagerhat	Group Ⅰ
MN173464	Rhizosphere	Rhizosphere of tomato plant grown in saline prone area of Mongla, Bagerhat	Group Ⅰ
JN001171	Rhizosphere	Rhizospheric	Group Ⅰ
MG727661	Rhizosphere	rhizospheric soil	Group Ⅰ
MG725748	Rhizosphere	rhizospheric soil	Group Ⅰ
KX576507	Rhizosphere	rhizospheric soil	Group Ⅰ
KJ875374	Rhizosphere	rhizospheric soil	Group Ⅰ
KF055005	Rhizosphere	rhizospheric soil	Group Ⅰ
JN544145	Rhizosphere	rhizospheric soil	Group Ⅰ
JN544143	Rhizosphere	rhizospheric soil	Group Ⅰ
JN585704	Rhizosphere	rhizospheric soil of Arachis hypogaea	Group Ⅰ
JN585694	Rhizosphere	rhizospheric soil of Arachis hypogaea	Group Ⅰ
JN585668	Rhizosphere	rhizospheric soil of Arachis hypogaea	Group Ⅰ
JN674178	Rhizosphere	rhizospheric soil of tannery affected area	Group Ⅰ
KR922502	Rhizosphere	rice cv. Mekongga rhizosphere	Group Ⅰ
KR922500	Rhizosphere	rice cv. Mekongga rhizosphere	Group Ⅰ
KU877633	Rhizosphere	rice rhizosphere soil	Group Ⅰ
JF703658	Rhizosphere	root and rhizophere soil	Group Ⅰ
JF703652	Rhizosphere	root and rhizophere soil	Group Ⅰ
KT027616	Rhizosphere	root nodules and rhizospheric soil	Group Ⅰ
MF620085	Rhizosphere	Salvia rhizosphere soil	Group Ⅰ
KF054760	Rhizosphere	wheat rhizospere	Group Ⅰ
KF054923	Rhizosphere	wheat rhizospere	Group Ⅰ
KF054896	Rhizosphere	wheat rhizospere	Group Ⅰ
KF054863	Rhizosphere	wheat rhizospere	Group Ⅰ
KF054759	Rhizosphere	wheat rhizospere	Group Ⅰ
KJ875532	Rhizosphere	wheat rhizosphere	Group Ⅰ
KJ875398	Rhizosphere	wheat rhizosphere	Group Ⅰ
KJ875759	Rhizosphere	wheat rhizosphere	Group Ⅰ
KJ875735	Rhizosphere	wheat rhizosphere	Group Ⅰ
KJ875715	Rhizosphere	wheat rhizosphere	Group Ⅰ
KJ875576	Rhizosphere	wheat rhizosphere	Group Ⅰ
KJ875491	Rhizosphere	wheat rhizosphere	Group Ⅰ
KJ875440	Rhizosphere	wheat rhizosphere	Group Ⅰ
KJ875671	Rhizosphere	wheat rhizosphere	Group Ⅰ
KJ875397	Rhizosphere	wheat rhizosphere	Group Ⅰ
MT173809	Soil	Bulk soil	Group Ⅰ
MT173807	Soil	Bulk soil	Group Ⅰ
MT173806	Soil	Bulk soil	Group Ⅰ
AB897636	Soil	enrichment culture from forrest soil	Group Ⅰ
KF684939	Soil	farm soil	Group Ⅰ
JN020918	Soil	garden soil	Group Ⅰ
KY316500	Soil	Mount Emei soil	Group Ⅰ
KY316499	Soil	Mount Emei soil	Group Ⅰ
KM391415	Soil	Napahai wetland river bed soil	Group Ⅰ
EU304798	Soil	paddy field soil	Group Ⅰ
EU304799	Soil	paddy field soil	Group Ⅰ
JX566626	Soil	purple soil	Group Ⅰ
JX566612	Soil	purple soil	Group Ⅰ
JX566608	Soil	purple soil	Group Ⅰ
JX566576	Soil	purple soil	Group Ⅰ
DQ313394	Soil	rice field soil	Group Ⅰ
MF351804	Soil	simple soil	Group Ⅰ
MF351770	Soil	simple soil	Group Ⅰ
MF351766	Soil	simple soil	Group Ⅰ
MF351765	Soil	simple soil	Group Ⅰ
MF351764	Soil	simple soil	Group Ⅰ
AB698066	Soil	soil	Group Ⅰ
KT967971	Soil	soil	Group Ⅰ
FN870071	Soil	soil	Group Ⅰ
AM261073	Soil	soil	Group Ⅰ
MG600132	Soil	soil	Group Ⅰ
KT986081	Soil	soil	Group Ⅰ
KU095821	Soil	soil	Group Ⅰ
KF387706	Soil	soil	Group Ⅰ
FN870073	Soil	soil	Group Ⅰ
MN795763	Soil	soil	Group Ⅰ
MN661201	Soil	soil	Group Ⅰ
MN650223	Soil	soil	Group Ⅰ
MH125158	Soil	soil	Group Ⅰ
MK053626	Soil	soil	Group Ⅰ
MH819520	Soil	soil	Group Ⅰ
MH683148	Soil	soil	Group Ⅰ
MG569805	Soil	soil	Group Ⅰ
MG371989	Soil	soil	Group Ⅰ
MF687738	Soil	soil	Group Ⅰ
MF327712	Soil	soil	Group Ⅰ
MG759546	Soil	soil	Group Ⅰ
MG759539	Soil	soil	Group Ⅰ
MG333486	Soil	soil	Group Ⅰ
KX710323	Soil	soil	Group Ⅰ
KT986094	Soil	soil	Group Ⅰ
KT986092	Soil	soil	Group Ⅰ
KT986090	Soil	soil	Group Ⅰ
KT986087	Soil	soil	Group Ⅰ
KT986082	Soil	soil	Group Ⅰ
KT986080	Soil	soil	Group Ⅰ
KT986078	Soil	soil	Group Ⅰ
KT986077	Soil	soil	Group Ⅰ
KT986076	Soil	soil	Group Ⅰ
KF963623	Soil	soil	Group Ⅰ
KF387707	Soil	soil	Group Ⅰ
KF387705	Soil	soil	Group Ⅰ
KF387704	Soil	soil	Group Ⅰ
KF387702	Soil	soil	Group Ⅰ
JX867751	Soil	soil	Group Ⅰ
EF608145	Soil	soil	Group Ⅰ
HM176595	Soil	soil	Group Ⅰ
FJ013096	Soil	soil	Group Ⅰ
KJ590513	Soil	soil	Group Ⅰ
JX978893	Soil	soil	Group Ⅰ
FN870072	Soil	soil	Group Ⅰ
LC008359	Soil	soil	Group Ⅰ
AM990058	Soil	soil	Group Ⅰ
AM990059	Soil	soil	Group Ⅰ
MK802889	Soil	soil	Group Ⅰ
LT599748	Soil	Soil	Group Ⅰ
MG881857	Soil	soil	Group Ⅰ
JQ285942	Soil	soil from tea garden	Group Ⅰ
KR855262	Soil	soil of a tobacco plantation	Group Ⅰ
KR849579	Soil	soil of a tobacco plantation	Group Ⅰ
GU056311	Soil	soil of service station	Group Ⅰ
MT225758	Air	aerosols	Group Ⅱ
MT225757	Air	aerosols	Group Ⅱ
MT225756	Air	aerosols	Group Ⅱ
MT225755	Air	aerosols	Group Ⅱ
MT225707	Air	aerosols	Group Ⅱ
MT225705	Air	aerosols	Group Ⅱ
MT214296	Air	aerosols	Group Ⅱ
MT214289	Air	aerosols	Group Ⅱ
MT214263	Air	aerosols	Group Ⅱ
MT214250	Air	aerosols	Group Ⅱ
MT214207	Air	aerosols	Group Ⅱ
MT214105	Air	aerosols	Group Ⅱ
MN120797	Air	air	Group Ⅱ
KU184519	Air	Air	Group Ⅱ
EU315251	Air	Air	Group Ⅱ
KU922496	Air	air	Group Ⅱ
KU922445	Air	air	Group Ⅱ
KU922382	Air	air	Group Ⅱ
KU922380	Air	air	Group Ⅱ
KJ572856	Air	air	Group Ⅱ
KC699817	Air	air	Group Ⅱ
KC131546	Air	air	Group Ⅱ
KC131545	Air	air	Group Ⅱ
JX094173	Air	air	Group Ⅱ
HE604349	Air	air	Group Ⅱ
HM209745	Air	air at market	Group Ⅱ
HM209750	Air	air at railway station	Group Ⅱ
HM209743	Air	air at railway station	Group Ⅱ
HQ323445	Air	air collected by Andersen FA-1 air sampler	Group Ⅱ
HQ323443	Air	air collected by Andersen FA-1 air sampler	Group Ⅱ
LN774757	Air	air sample	Group Ⅱ
LN774737	Air	air sample	Group Ⅱ
LN774658	Air	air sample	Group Ⅱ
LN774298	Air	air sample	Group Ⅱ
LN774290	Air	air sample	Group Ⅱ
FM203124	Air	air sample	Group Ⅱ
GQ484690	Air	air sample collected 25 meters above sea level	Group Ⅱ
GQ484488	Air	air sample collected 25 meters above sea level	Group Ⅱ
GQ484439	Air	air sample collected 25 meters above sea level	Group Ⅱ
GU933588	Air	air samples	Group Ⅱ
GU933587	Air	air samples	Group Ⅱ
KR029326	Air	bioaerosol emitted from wastewater treatment plant	Group Ⅱ
MG733598	Air	bioaerosols	Group Ⅱ
MG733580	Air	bioaerosols	Group Ⅱ
MG733540	Air	bioaerosols	Group Ⅱ
MG733521	Air	bioaerosols	Group Ⅱ
MG733520	Air	bioaerosols	Group Ⅱ
MG733500	Air	bioaerosols	Group Ⅱ
MG706023	Air	bioaerosols	Group Ⅱ
MG706016	Air	bioaerosols	Group Ⅱ
MG706012	Air	bioaerosols	Group Ⅱ
MG705982	Air	bioaerosols	Group Ⅱ
MG705864	Air	bioaerosols	Group Ⅱ
MG705859	Air	bioaerosols	Group Ⅱ
MG705857	Air	bioaerosols	Group Ⅱ
MG705854	Air	bioaerosols	Group Ⅱ
MG705848	Air	bioaerosols	Group Ⅱ
MG705821	Air	bioaerosols	Group Ⅱ
MG705818	Air	bioaerosols	Group Ⅱ
MG705803	Air	bioaerosols	Group Ⅱ
MG705797	Air	bioaerosols	Group Ⅱ
MG705796	Air	bioaerosols	Group Ⅱ
MG705788	Air	bioaerosols	Group Ⅱ
MG705785	Air	bioaerosols	Group Ⅱ
MG705782	Air	bioaerosols	Group Ⅱ
MG705769	Air	bioaerosols	Group Ⅱ
MG705765	Air	bioaerosols	Group Ⅱ
MG705739	Air	bioaerosols	Group Ⅱ
MG705717	Air	bioaerosols	Group Ⅱ
MG705716	Air	bioaerosols	Group Ⅱ
MG705695	Air	bioaerosols	Group Ⅱ
MG705689	Air	bioaerosols	Group Ⅱ
MG705685	Air	bioaerosols	Group Ⅱ
MG705683	Air	bioaerosols	Group Ⅱ
MG705668	Air	bioaerosols	Group Ⅱ
MG705665	Air	bioaerosols	Group Ⅱ
MG705658	Air	bioaerosols	Group Ⅱ
MG705654	Air	bioaerosols	Group Ⅱ
MG705619	Air	bioaerosols	Group Ⅱ
MG705577	Air	bioaerosols	Group Ⅱ
MG705832	Air	bioaerosols	Group Ⅱ
MG733578	Air	bioaerosols	Group Ⅱ
MG705736	Air	bioaerosols	Group Ⅱ
MG705845	Air	bioaerosols	Group Ⅱ
KX009763	Animal-associated environments	Acne patients and healthy volunteers	Group Ⅱ
KU550224	Animal-associated environments	adult female midgut	Group Ⅱ
HQ677203	Animal-associated environments	Argopecten purpuratus (animal)	Group Ⅱ
MF423088	Animal-associated environments	blood	Group Ⅱ
AY360351	Animal-associated environments	blood culture of patient	Group Ⅱ
KX219803	Animal-associated environments	bloodstream and expectorated sputum	Group Ⅱ
AM495253	Animal-associated environments	body wall lesions of Tripneustes gratilla	Group Ⅱ
MN904895	Animal-associated environments	Children's excrement	Group Ⅱ
DQ298073	Animal-associated environments	chironomid egg mass	Group Ⅱ
DQ298070	Animal-associated environments	chironomid egg mass	Group Ⅱ
DQ298069	Animal-associated environments	chironomid egg mass	Group Ⅱ
DQ298068	Animal-associated environments	chironomid egg mass	Group Ⅱ
DQ298066	Animal-associated environments	chironomid egg mass	Group Ⅱ
DQ298072	Animal-associated environments	chironomid egg mass	Group Ⅱ
DQ298071	Animal-associated environments	chironomid egg mass	Group Ⅱ
DQ298067	Animal-associated environments	chironomid egg mass	Group Ⅱ
DQ298065	Animal-associated environments	chironomid egg mass	Group Ⅱ
DQ298064	Animal-associated environments	chironomid egg mass	Group Ⅱ
DQ298063	Animal-associated environments	chironomid egg mass	Group Ⅱ
DQ298062	Animal-associated environments	chironomid egg mass	Group Ⅱ
DQ298061	Animal-associated environments	chironomid egg mass	Group Ⅱ
KT630833	Animal-associated environments	cow rumen	Group Ⅱ
HM584043	Animal-associated environments	Crassostrea gigas (animal)	Group Ⅱ
HM583991	Animal-associated environments	Crassostrea gigas (animal)	Group Ⅱ
KT440887	Animal-associated environments	dental caries	Group Ⅱ
KP117687	Animal-associated environments	different human body sites	Group Ⅱ
HM583982	Animal-associated environments	diseased shrimp hemolymph	Group Ⅱ
JN630827	Animal-associated environments	egg mass	Group Ⅱ
JN630826	Animal-associated environments	egg mass	Group Ⅱ
JN630825	Animal-associated environments	egg mass	Group Ⅱ
KU245717	Animal-associated environments	Epinephelus lanceolatus (fish)	Group Ⅱ
JX625999	Animal-associated environments	estuarine cat fish	Group Ⅱ
JX625993	Animal-associated environments	estuarine cat fish	Group Ⅱ
FM991850	Animal-associated environments	Eudiaptomus gracilis (animal)	Group Ⅱ
FJ608121	Animal-associated environments	field collected Anopheles stephensi larvae midgut	Group Ⅱ
KX300072	Animal-associated environments	fish	Group Ⅱ
MT536939	Animal-associated environments	Fish from the waterbody polluted with dye industry effluent	Group Ⅱ
MT544587	Animal-associated environments	fish from the waterbody polluted with industrial effluent	Group Ⅱ
KX458117	Animal-associated environments	Fish Gut	Group Ⅱ
KF625174	Animal-associated environments	fish gut	Group Ⅱ
MN833799	Animal-associated environments	gut	Group Ⅱ
KF224917	Animal-associated environments	gut	Group Ⅱ
KC809578	Animal-associated environments	gut	Group Ⅱ
KC808858	Animal-associated environments	gut	Group Ⅱ
JN602253	Animal-associated environments	gut	Group Ⅱ
JN602236	Animal-associated environments	gut	Group Ⅱ
JN602229	Animal-associated environments	gut	Group Ⅱ
KC809398	Animal-associated environments	gut	Group Ⅱ
KC809821	Animal-associated environments	gut	Group Ⅱ
KC809186	Animal-associated environments	gut	Group Ⅱ
KC808918	Animal-associated environments	gut	Group Ⅱ
KC809908	Animal-associated environments	gut	Group Ⅱ
KC809051	Animal-associated environments	gut	Group Ⅱ
KC809853	Animal-associated environments	gut	Group Ⅱ
HM352336	Animal-associated environments	gut of larvae	Group Ⅱ
GQ374476	Animal-associated environments	Haliotis rufescens	Group Ⅱ
KC917786	Animal-associated environments	hemolymph	Group Ⅱ
KP871864	Animal-associated environments	hindgut	Group Ⅱ
KC810826	Animal-associated environments	honeydew	Group Ⅱ
KT873472	Animal-associated environments	honeydew of Pink mealybug Maconellicoccus hirsutus	Group Ⅱ
LC217383	Animal-associated environments	human corneal ulcer	Group Ⅱ
LT223670	Animal-associated environments	Human stool	Group Ⅱ
JX625988	Animal-associated environments	immune organs	Group Ⅱ
MN625885	Animal-associated environments	Infected death insect larvae	Group Ⅱ
MT355804	Animal-associated environments	insect	Group Ⅱ
MH062902	Animal-associated environments	Insect	Group Ⅱ
KF901494	Animal-associated environments	Insect gut	Group Ⅱ
HM489971	Animal-associated environments	intestinal tract	Group Ⅱ
HM489968	Animal-associated environments	intestinal tract	Group Ⅱ
HM489954	Animal-associated environments	intestinal tract	Group Ⅱ
MT353657	Animal-associated environments	intestinal tract of marine fishes and shrimps	Group Ⅱ
KM585592	Animal-associated environments	intestine	Group Ⅱ
KF929362	Animal-associated environments	intestine	Group Ⅱ
KF929336	Animal-associated environments	intestine	Group Ⅱ
MN922607	Animal-associated environments	intestine	Group Ⅱ
AB723508	Animal-associated environments	intestine of shrimp	Group Ⅱ
FJ984907	Animal-associated environments	intestines	Group Ⅱ
MG049563	Animal-associated environments	larvae of Liometopum apiculatum	Group Ⅱ
MN197763	Animal-associated environments	Larval Gut	Group Ⅱ
MK466364	Animal-associated environments	leaves of Morinda citrifolia	Group Ⅱ
KM277913	Animal-associated environments	Lionfish	Group Ⅱ
KM277911	Animal-associated environments	Lionfish	Group Ⅱ
KM277910	Animal-associated environments	Lionfish	Group Ⅱ
KU245731	Animal-associated environments	Litopenaeus vannamei (animal)	Group Ⅱ
JN644574	Animal-associated environments	midgut	Group Ⅱ
JN644489	Animal-associated environments	midgut	Group Ⅱ
JN644532	Animal-associated environments	midgut	Group Ⅱ
JN644519	Animal-associated environments	midgut	Group Ⅱ
JN644510	Animal-associated environments	midgut	Group Ⅱ
HQ841060	Animal-associated environments	midgut	Group Ⅱ
HQ841039	Animal-associated environments	midgut	Group Ⅱ
JF690932	Animal-associated environments	midgut homogenate	Group Ⅱ
MK640655	Animal-associated environments	Midgut tissue of Anopheles stephensi larvae collected from the construction site at Ponda, Goa	Group Ⅱ
MK640652	Animal-associated environments	Midgut tissue of Anopheles stephensi larvae collected from the construction site at Ponda, Goa	Group Ⅱ
MH759012	Animal-associated environments	Midgut tissue of Anopheles stephensi larvae collected from the construction site at Ponda, Goa	Group Ⅱ
MK801710	Animal-associated environments	midgut tissue of Anopheles stephensi pupae collected from the construction site at Ponda, Goa	Group Ⅱ
MK722308	Animal-associated environments	Midgut tissue of female Anopheles stephensi collected from construction site at Ponda, Goa	Group Ⅱ
MK722333	Animal-associated environments	Midgut tissue of male Anopheles stephensi collected from construction site at Ponda, Goa	Group Ⅱ
KP713557	Animal-associated environments	mucus from ray in salt water	Group Ⅱ
JX987048	Animal-associated environments	mucus of catfish	Group Ⅱ
KP713622	Animal-associated environments	mucus of Stingrays	Group Ⅱ
KP713614	Animal-associated environments	mucus of Stingrays	Group Ⅱ
KP713613	Animal-associated environments	mucus of Stingrays	Group Ⅱ
MK995610	Animal-associated environments	mussel	Group Ⅱ
MH712948	Animal-associated environments	non-native Chinook salmon	Group Ⅱ
MH712944	Animal-associated environments	non-native Chinook salmon	Group Ⅱ
MH712940	Animal-associated environments	non-native Chinook salmon	Group Ⅱ
JQ001883	Animal-associated environments	patients	Group Ⅱ
KX233854	Animal-associated environments	rosenbergii (shrimp)	Group Ⅱ
KX233849	Animal-associated environments	rosenbergii (shrimp)	Group Ⅱ
MF324860	Animal-associated environments	salmon intestinal	Group Ⅱ
AJ885021	Animal-associated environments	Senegalese sole, Solea senegalensis, fed with natural prey	Group Ⅱ
DQ221811	Animal-associated environments	sheep	Group Ⅱ
MK966352	Animal-associated environments	Shrimp	Group Ⅱ
MK934569	Animal-associated environments	shrimp	Group Ⅱ
MK934567	Animal-associated environments	shrimp	Group Ⅱ
MK934563	Animal-associated environments	shrimp	Group Ⅱ
MK934561	Animal-associated environments	shrimp	Group Ⅱ
MK934558	Animal-associated environments	shrimp	Group Ⅱ
MK934555	Animal-associated environments	shrimp	Group Ⅱ
MK934554	Animal-associated environments	shrimp	Group Ⅱ
MK934553	Animal-associated environments	shrimp	Group Ⅱ
KT215556	Animal-associated environments	shrimp larvae	Group Ⅱ
MK728987	Animal-associated environments	skin	Group Ⅱ
KF504130	Animal-associated environments	skin	Group Ⅱ
KF504197	Animal-associated environments	skin	Group Ⅱ
JN571722	Animal-associated environments	skin lesions of acne patient	Group Ⅱ
KU360705	Animal-associated environments	striatus intestine (gut)	Group Ⅱ
JN642268	Animal-associated environments	swab and tissue sample of diabetic foot infected patients	Group Ⅱ
KR902598	Animal-associated environments	termite	Group Ⅱ
JF476274	Animal-associated environments	vaginal microbiome	Group Ⅱ
MK178504	Animal-associated environments	zebrafish intestine	Group Ⅱ
KY435706	Animal-associated environments	eartworms cast or pellet	Group Ⅱ
KJ713314	Cold-associated environments	cold desert	Group Ⅱ
JX429015	Cold-associated environments	cold desert	Group Ⅱ
JX429007	Cold-associated environments	cold desert	Group Ⅱ
KM878205	Cold-associated environments	cold deserts of north western Himalayas	Group Ⅱ
KM878202	Cold-associated environments	cold deserts of north western Himalayas	Group Ⅱ
KM878176	Cold-associated environments	cold deserts of north western Himalayas	Group Ⅱ
KM878167	Cold-associated environments	cold deserts of north western Himalayas	Group Ⅱ
KM878146	Cold-associated environments	cold deserts of north western Himalayas	Group Ⅱ
KM878139	Cold-associated environments	cold deserts of north western Himalayas	Group Ⅱ
AY439241	Cold-associated environments	glacial ice core	Group Ⅱ
EU282458	Cold-associated environments	glacial ice, 3042.67 m, 120,000 years old	Group Ⅱ
JX949775	Cold-associated environments	glacier	Group Ⅱ
JN392004	Cold-associated environments	heavy metal containing soil	Group Ⅱ
JN392001	Cold-associated environments	heavy metal containing soil	Group Ⅱ
JN392011	Cold-associated environments	heavy metal containing soil	Group Ⅱ
LN555625	Cold-associated environments	Hydrocarbon contaminated soil	Group Ⅱ
KF384127	Cold-associated environments	ice-entrained brine 16.5 m, Lake Vida	Group Ⅱ
NR_043478	Cold-associated environments	Siberian permafrost	Group Ⅱ
DQ019166	Cold-associated environments	Siberian permafrost	Group Ⅱ
MN516530	Cold-associated environments	Siberian squid	Group Ⅱ
AY864659	Cold-associated environments	Sub-Antarctic region	Group Ⅱ
MH929905	Cold-associated environments	tundra soil	Group Ⅱ
MH929903	Cold-associated environments	tundra soil	Group Ⅱ
MH512933	Contaminated water or soil	2,4-D contaminated soil	Group Ⅱ
GQ280049	Contaminated water or soil	alkaline effluent and sludge from soda ash industry	Group Ⅱ
GQ280066	Contaminated water or soil	alkaline effluent and sludge from soda ash industry	Group Ⅱ
NR_116296	Contaminated water or soil	alkaline sludge of a beverage industry	Group Ⅱ
EU379016	Contaminated water or soil	alkaline sludge of a beverage industry	Group Ⅱ
MG365890	Contaminated water or soil	arsenic contaminated groundwater	Group Ⅱ
MK305128	Contaminated water or soil	biodegrading oilfield produced wastewater	Group Ⅱ
MH763853	Contaminated water or soil	biodegrading oilfield produced wastewater	Group Ⅱ
DQ838044	Contaminated water or soil	chromate contaminated soil	Group Ⅱ
EU037288	Contaminated water or soil	chromium contaminated soil	Group Ⅱ
MK100776	Contaminated water or soil	chromium-contaminated soil	Group Ⅱ
MK100774	Contaminated water or soil	chromium-contaminated soil	Group Ⅱ
MK100772	Contaminated water or soil	chromium-contaminated soil	Group Ⅱ
MK100769	Contaminated water or soil	chromium-contaminated soil	Group Ⅱ
MK100766	Contaminated water or soil	chromium-contaminated soil	Group Ⅱ
KR140196	Contaminated water or soil	contaminated soil	Group Ⅱ
KR140171	Contaminated water or soil	contaminated soil	Group Ⅱ
JX535361	Contaminated water or soil	contaminated soil	Group Ⅱ
JQ182409	Contaminated water or soil	contaminated soil	Group Ⅱ
KM873375	Contaminated water or soil	Cr (VI)-polluted soil	Group Ⅱ
KJ184849	Contaminated water or soil	Cr (VI)-polluted soil	Group Ⅱ
KC203081	Contaminated water or soil	Cr(VI) contaminated soil	Group Ⅱ
KC203071	Contaminated water or soil	Cr(VI) contaminated soil	Group Ⅱ
KC203070	Contaminated water or soil	Cr(VI) contaminated soil	Group Ⅱ
KF511927	Contaminated water or soil	Cr(VI) contaminated soil	Group Ⅱ
KF511925	Contaminated water or soil	Cr(VI) contaminated soil	Group Ⅱ
KF511918	Contaminated water or soil	Cr(VI) contaminated soil	Group Ⅱ
KF511915	Contaminated water or soil	Cr(VI) contaminated soil	Group Ⅱ
KF511914	Contaminated water or soil	Cr(VI) contaminated soil	Group Ⅱ
KF511900	Contaminated water or soil	Cr(VI) contaminated soil	Group Ⅱ
KF511899	Contaminated water or soil	Cr(VI) contaminated soil	Group Ⅱ
KF511897	Contaminated water or soil	Cr(VI) contaminated soil	Group Ⅱ
KF511894	Contaminated water or soil	Cr(VI) contaminated soil	Group Ⅱ
KF511908	Contaminated water or soil	Cr(VI) contaminated soil	Group Ⅱ
KF511905	Contaminated water or soil	Cr(VI) contaminated soil	Group Ⅱ
KT619163	Contaminated water or soil	dairy wastewater	Group Ⅱ
GQ351367	Contaminated water or soil	detergent waste accumulated soil	Group Ⅱ
GU113141	Contaminated water or soil	distillery waste water	Group Ⅱ
KT274797	Contaminated water or soil	dye contaminated soil	Group Ⅱ
JQ885975	Contaminated water or soil	dye contaminated soil and effluent	Group Ⅱ
LC075594	Contaminated water or soil	effluent water	Group Ⅱ
MK567901	Contaminated water or soil	Electroplating industrial wastewater	Group Ⅱ
FJ751913	Contaminated water or soil	hypereutrophic water	Group Ⅱ
FJ751912	Contaminated water or soil	hypereutrophic water	Group Ⅱ
FJ751908	Contaminated water or soil	hypereutrophic water	Group Ⅱ
FJ751911	Contaminated water or soil	hypereutrophic water	Group Ⅱ
FJ751907	Contaminated water or soil	hypereutrophic water	Group Ⅱ
FJ751905	Contaminated water or soil	hypereutrophic water	Group Ⅱ
FJ751906	Contaminated water or soil	hypereutrophic water	Group Ⅱ
JX028145	Contaminated water or soil	industrial effluent	Group Ⅱ
KX185943	Contaminated water or soil	industrial effluents	Group Ⅱ
KX185942	Contaminated water or soil	industrial effluents	Group Ⅱ
KX185941	Contaminated water or soil	industrial effluents	Group Ⅱ
KX185940	Contaminated water or soil	industrial effluents	Group Ⅱ
KX185938	Contaminated water or soil	industrial effluents	Group Ⅱ
AB938201	Contaminated water or soil	industrial effluents	Group Ⅱ
MK744597	Contaminated water or soil	INDUSTRIAL SLUDGE	Group Ⅱ
JQ044680	Contaminated water or soil	industrial waste water	Group Ⅱ
JX134083	Contaminated water or soil	industrial wastewater	Group Ⅱ
JX134081	Contaminated water or soil	industrial wastewater	Group Ⅱ
JX134079	Contaminated water or soil	industrial wastewater	Group Ⅱ
KY355610	Contaminated water or soil	landfill leachate	Group Ⅱ
KJ957014	Contaminated water or soil	leather industry polluted soil	Group Ⅱ
GU201835	Contaminated water or soil	mercury and crude oil polluted soil	Group Ⅱ
MT509848	Contaminated water or soil	Metal contaminated site	Group Ⅱ
JQ695941	Contaminated water or soil	mixture of soil and explosive industrial effluent	Group Ⅱ
LC501399	Contaminated water or soil	municipal wastewater	Group Ⅱ
LC501405	Contaminated water or soil	municipal wastewater	Group Ⅱ
KY010578	Contaminated water or soil	oil contaminated sites	Group Ⅱ
EF519705	Contaminated water or soil	oil contaminated soil	Group Ⅱ
MF767437	Contaminated water or soil	Oil contaminated soil	Group Ⅱ
KJ452466	Contaminated water or soil	oil contaminated soil	Group Ⅱ
GU377059	Contaminated water or soil	oil contaminated soil	Group Ⅱ
KJ510647	Contaminated water or soil	oil contaminated soil sample from factory area	Group Ⅱ
KJ510645	Contaminated water or soil	oil contaminated soil sample from factory area	Group Ⅱ
KR905470	Contaminated water or soil	oil-contaminated soil	Group Ⅱ
MK161123	Contaminated water or soil	Oil-polluted soil	Group Ⅱ
KP314032	Contaminated water or soil	petroleum-contaminated surface soils	Group Ⅱ
KP691566	Contaminated water or soil	pharmaceutical effluent	Group Ⅱ
KX369340	Contaminated water or soil	pharmaceutical industrial wastewaters	Group Ⅱ
FJ462716	Contaminated water or soil	polluted farmland	Group Ⅱ
FJ460165	Contaminated water or soil	polluted farmland	Group Ⅱ
KX817965	Contaminated water or soil	polluted soil	Group Ⅱ
KX817874	Contaminated water or soil	polluted soil	Group Ⅱ
MF511999	Contaminated water or soil	Polluted Water	Group Ⅱ
EF070206	Contaminated water or soil	polyurethane- and solid waste-contaminated river	Group Ⅱ
FJ950683	Contaminated water or soil	river receiving treated oxytetracycline production wastewater	Group Ⅱ
GU339237	Contaminated water or soil	sampling site R1, Rajkot industrial estate (polluted with oil spills from coconut-extracting industry)	Group Ⅱ
GU339261	Contaminated water or soil	sampling site R2, Rajkot industrial estate (polluted with oil spills from coconut-extracting industry)	Group Ⅱ
GU339294	Contaminated water or soil	sampling site R3, 1000 m away from sites R1 and R2 at Rajkot industrial estate (control site)	Group Ⅱ
HE603163	Contaminated water or soil	soil at textile dye waste disposal site	Group Ⅱ
KC668297	Contaminated water or soil	soil contaminated with Cr (VI)	Group Ⅱ
KC668296	Contaminated water or soil	soil contaminated with Cr (VI)	Group Ⅱ
MT537136	Contaminated water or soil	Soil from the waterbody polluted with industrial effluent	Group Ⅱ
GQ503330	Contaminated water or soil	soil sample from polluted industrial area contaminated with tannery effluents containing various heavy metals	Group Ⅱ
GQ503325	Contaminated water or soil	soil sample from polluted industrial area contaminated with tannery effluents containing various heavy metals	Group Ⅱ
HQ078916	Contaminated water or soil	tailing pound 35 ft	Group Ⅱ
AB968101	Contaminated water or soil	tanneries effluent (water and sludge)	Group Ⅱ
MF426024	Contaminated water or soil	Tannery Effluent	Group Ⅱ
GU066501	Contaminated water or soil	tannery effluents of Bantala	Group Ⅱ
JF730217	Contaminated water or soil	tannery wastewater	Group Ⅱ
KF886292	Contaminated water or soil	textile dye effluent	Group Ⅱ
KF886291	Contaminated water or soil	textile dye effluent	Group Ⅱ
KF886290	Contaminated water or soil	textile dye effluent	Group Ⅱ
KF886289	Contaminated water or soil	textile dye effluent	Group Ⅱ
KF886288	Contaminated water or soil	textile dye effluent	Group Ⅱ
KF886287	Contaminated water or soil	textile dye effluent	Group Ⅱ
KU561545	Contaminated water or soil	textile industry effluents	Group Ⅱ
DQ366351	Contaminated water or soil	textile waste water	Group Ⅱ
JQ582966	Contaminated water or soil	Tivon waste stabilization pond	Group Ⅱ
EF433553	Contaminated water or soil	waste water of paper machine	Group Ⅱ
JX515997	Contaminated water or soil	wastewater	Group Ⅱ
MG892832	Contaminated water or soil	wastewater samples	Group Ⅱ
MG892821	Contaminated water or soil	wastewater samples	Group Ⅱ
MG892799	Contaminated water or soil	wastewater samples	Group Ⅱ
MG594815	Contaminated water or soil	wastewater sludge	Group Ⅱ
KU933354	Contaminated water or soil	oil production water	Group Ⅱ
JX997880	Contaminated water or soil	oil production water	Group Ⅱ
HM030747	Contaminated water or soil	oil reservoir production water	Group Ⅱ
EU439417	Contaminated water or soil	soil near an oil refinery	Group Ⅱ
FN997628	Estuary-associated environments	estuarine sediment	Group Ⅱ
JQ072042	Estuary-associated environments	estuarine water	Group Ⅱ
KT868879	Estuary-associated environments	estuarine water	Group Ⅱ
KF574797	Estuary-associated environments	estuary	Group Ⅱ
KF574794	Estuary-associated environments	estuary	Group Ⅱ
KX376315	Estuary-associated environments	Estuary	Group Ⅱ
KP016695	Estuary-associated environments	surface layer sediment from Jiaojiang Estuary	Group Ⅱ
KP016673	Estuary-associated environments	surface layer sediment from Jiaojiang Estuary	Group Ⅱ
KP016671	Estuary-associated environments	surface layer sediment from Jiaojiang Estuary	Group Ⅱ
KP016664	Estuary-associated environments	surface layer sediment from Jiaojiang Estuary	Group Ⅱ
KP016634	Estuary-associated environments	surface layer sediment from Jiaojiang Estuary	Group Ⅱ
KP016616	Estuary-associated environments	surface layer sediment from Jiaojiang Estuary	Group Ⅱ
KP016612	Estuary-associated environments	surface layer sediment from Jiaojiang Estuary	Group Ⅱ
KP016611	Estuary-associated environments	surface layer sediment from Jiaojiang Estuary	Group Ⅱ
AM778698	Freshwater	Andean lakes	Group Ⅱ
AM778693	Freshwater	Andean lakes	Group Ⅱ
JN866258	Freshwater	Bangongco Lake	Group Ⅱ
AY745868	Freshwater	Changjiang Estuary	Group Ⅱ
AY745864	Freshwater	Changjiang Estuary	Group Ⅱ
AY745855	Freshwater	Changjiang Estuary	Group Ⅱ
AY745850	Freshwater	Changjiang Estuary	Group Ⅱ
AY745848	Freshwater	Changjiang Estuary	Group Ⅱ
AY745852	Freshwater	Changjiang Estuary	Group Ⅱ
AY745851	Freshwater	Changjiang Estuary	Group Ⅱ
AY745823	Freshwater	Changjiang Estuary	Group Ⅱ
MH150814	Freshwater	eutrophic lake	Group Ⅱ
MF439711	Freshwater	floodplain lake water	Group Ⅱ
MK353206	Freshwater	formation water	Group Ⅱ
MK351615	Freshwater	Formation water	Group Ⅱ
MH429959	Freshwater	Freshwater biofilm	Group Ⅱ
MH429958	Freshwater	Freshwater biofilm	Group Ⅱ
KC216549	Freshwater	freshwater collected in the winter	Group Ⅱ
KC217323	Freshwater	freshwater collected in the winter	Group Ⅱ
KC217150	Freshwater	freshwater collected in the winter	Group Ⅱ
KC217063	Freshwater	freshwater collected in the winter	Group Ⅱ
KC216895	Freshwater	freshwater collected in the winter	Group Ⅱ
KC217344	Freshwater	freshwater collected in the winter	Group Ⅱ
JF682024	Freshwater	freshwater of Wuliangsuhai Lake	Group Ⅱ
AY297792	Freshwater	freshwater wetland	Group Ⅱ
FN431896	Freshwater	green pond water	Group Ⅱ
MT626714	Freshwater	Ground Water	Group Ⅱ
MT626708	Freshwater	Ground Water	Group Ⅱ
DQ375558	Freshwater	ground water	Group Ⅱ
KY848631	Freshwater	groundwater	Group Ⅱ
KY848630	Freshwater	groundwater	Group Ⅱ
KF049123	Freshwater	Kyik River	Group Ⅱ
KF049110	Freshwater	Kyik River	Group Ⅱ
KY225308	Freshwater	lake	Group Ⅱ
JX945789	Freshwater	Lake Arenguade	Group Ⅱ
KX366934	Freshwater	Lake Taihu	Group Ⅱ
MH255564	Freshwater	lake water	Group Ⅱ
MH881394	Freshwater	lake water	Group Ⅱ
KP181878	Freshwater	lake water	Group Ⅱ
KP181877	Freshwater	lake water	Group Ⅱ
KP181876	Freshwater	lake water	Group Ⅱ
KP181875	Freshwater	lake water	Group Ⅱ
KP181873	Freshwater	lake water	Group Ⅱ
GU947881	Freshwater	lake water	Group Ⅱ
FJ609684	Freshwater	lake water	Group Ⅱ
AM903339	Freshwater	lake water	Group Ⅱ
AM903338	Freshwater	lake water	Group Ⅱ
AM903337	Freshwater	lake water	Group Ⅱ
AM903336	Freshwater	lake water	Group Ⅱ
AM903335	Freshwater	lake water	Group Ⅱ
EU026415	Freshwater	lake water	Group Ⅱ
KP181874	Freshwater	lake water	Group Ⅱ
MN491130	Freshwater	lakes	Group Ⅱ
MF993481	Freshwater	Lakes on Tibetan Plateau	Group Ⅱ
KY767555	Freshwater	Lakshmikund Pond water	Group Ⅱ
JX853770	Freshwater	Lonar Lake	Group Ⅱ
FN994191	Freshwater	microbial mat Andean Lakes	Group Ⅱ
AB259161	Freshwater	Microcystis aeruginosa and other algae in freshwaters	Group Ⅱ
KJ663675	Freshwater	Mula River	Group Ⅱ
HM072329	Freshwater	Pangong lake	Group Ⅱ
MK388370	Freshwater	pond water	Group Ⅱ
KF258854	Freshwater	pond water	Group Ⅱ
DQ658915	Freshwater	pond water of Apostichopus japonicus cultivation	Group Ⅱ
DQ658909	Freshwater	pond water of Apostichopus japonicus cultivation	Group Ⅱ
KY980691	Freshwater	PXH Lake water	Group Ⅱ
MG051302	Freshwater	Radionuclide-contaminated groundwater, Russia	Group Ⅱ
KX170833	Freshwater	railway pantry of Indian rail at Pune station 5-12-2015 Ahmedbad-Chennai Express Train No. 19420/19419	Group Ⅱ
JX154612	Freshwater	river water	Group Ⅱ
JX122581	Freshwater	river water from Qinghai Lake	Group Ⅱ
LC501430	Freshwater	rvier water	Group Ⅱ
LC501441	Freshwater	rvier water	Group Ⅱ
LT599833	Freshwater	Sambhar lake	Group Ⅱ
MT614322	Freshwater	surface water	Group Ⅱ
MG450382	Freshwater	Tap water	Group Ⅱ
MG450378	Freshwater	Tap water	Group Ⅱ
JX297458	Freshwater	Thane Creek	Group Ⅱ
KC844822	Freshwater	Ugan River	Group Ⅱ
KT722614	Freshwater	Spring water	Group Ⅱ
KT722613	Freshwater	water	Group Ⅱ
KT722611	Freshwater	water	Group Ⅱ
AM711583	Freshwater	water from lake	Group Ⅱ
MH174175	Freshwater	water from Tianshan NO.1 Glacier terminus, Xinjiang	Group Ⅱ
AB856320	Freshwater	water sample	Group Ⅱ
JQ228586	Freshwater	Lonar Lake water	Group Ⅱ
FJ231171	Freshwater	high altitude lakes	Group Ⅱ
FJ231168	Freshwater	high altitude lakes	Group Ⅱ
FJ231167	Freshwater	high altitude lakes	Group Ⅱ
LN846823	Freshwater	Water	Group Ⅱ
KF269103	Freshwater Sediments	sediment	Group Ⅱ
KF269102	Freshwater Sediments	sediment	Group Ⅱ
KF269101	Freshwater Sediments	sediment	Group Ⅱ
KF269099	Freshwater Sediments	sediment	Group Ⅱ
KF269098	Freshwater Sediments	sediment	Group Ⅱ
KF269097	Freshwater Sediments	sediment	Group Ⅱ
JF793547	Freshwater Sediments	sediment	Group Ⅱ
KJ191084	Freshwater Sediments	sediment of high-arsenic groundwater	Group Ⅱ
GQ284345	Freshwater Sediments	sediment sample of natural spring	Group Ⅱ
MN340033	Freshwater Sediments	Aquaculture pond sediment	Group Ⅱ
KR085956	Freshwater Sediments	Chandra Tal Lake sediment	Group Ⅱ
KR085798	Freshwater Sediments	Chandra Tal Lake Water	Group Ⅱ
DQ884177	Freshwater Sediments	culture pond sediment	Group Ⅱ
MG793686	Freshwater Sediments	Deep Pond Sediment	Group Ⅱ
MG645321	Freshwater Sediments	Deep pond sediment	Group Ⅱ
MH255566	Freshwater Sediments	lake sediment	Group Ⅱ
MG049768	Freshwater Sediments	lake sediment	Group Ⅱ
MF592291	Freshwater Sediments	lake sediment	Group Ⅱ
MG757526	Freshwater Sediments	lake sediment	Group Ⅱ
MG757525	Freshwater Sediments	lake sediment	Group Ⅱ
MH255565	Freshwater Sediments	lake sediment	Group Ⅱ
KU353569	Freshwater Sediments	lake sediments	Group Ⅱ
EU817572	Freshwater Sediments	river sediment	Group Ⅱ
KP785569	Freshwater Sediments	river sediment	Group Ⅱ
LK937138	Freshwater Sediments	river sediment	Group Ⅱ
LK937116	Freshwater Sediments	river sediment	Group Ⅱ
GU222441	Freshwater Sediments	river sediment	Group Ⅱ
KF269104	Freshwater Sediments	sediment	Group Ⅱ
KF269100	Freshwater Sediments	sediment	Group Ⅱ
KM581340	Freshwater Sediments	sediment	Group Ⅱ
FJ764226	Freshwater Sediments	wet sediment	Group Ⅱ
FJ764228	Freshwater Sediments	wet sediment	Group Ⅱ
JX312598	Hot-associated environments	Bakreshwar hot springs	Group Ⅱ
KY710768	Hot-associated environments	Beytussebap Thermal Springs	Group Ⅱ
KT345673	Hot-associated environments	hot spring	Group Ⅱ
MK906320	Hot-associated environments	Hot Spring Choti Anhoni Pipariya	Group Ⅱ
KJ801637	Hot-associated environments	hot spring microbial mats	Group Ⅱ
KJ801633	Hot-associated environments	hot spring microbial mats	Group Ⅱ
MT394472	Hot-associated environments	Hot Springs	Group Ⅱ
MT394465	Hot-associated environments	Hot Springs	Group Ⅱ
AY047481	Hot-associated environments	Hot Springs	Group Ⅱ
KC492097	Hot-associated environments	hot springs	Group Ⅱ
EU783908	Hot-associated environments	hydrothermal	Group Ⅱ
EU783907	Hot-associated environments	hydrothermal	Group Ⅱ
KM058082	Hot-associated environments	hydrothermal source bay of Prony	Group Ⅱ
KC923292	Hot-associated environments	Taptapani hot spring	Group Ⅱ
MK713691	Hypersaline environments	Hypersalin environments	Group Ⅱ
MK713684	Hypersaline environments	Hypersalin environments	Group Ⅱ
JN645855	Hypersaline environments	hypersaline lake	Group Ⅱ
JX298695	Hypersaline environments	hypersaline salt pond microbial mat	Group Ⅱ
JX298702	Hypersaline environments	hypersaline salt pond microbial mat	Group Ⅱ
JX298683	Hypersaline environments	hypersaline salt pond microbial mat	Group Ⅱ
LC189174	Hypersaline environments	saline soil of weed rhizosphere	Group Ⅱ
LC189170	Hypersaline environments	saline soil of weed rhizosphere	Group Ⅱ
JQ762274	Hypersaline environments	saline-alkaline soils	Group Ⅱ
KM233643	Hypersaline environments	salt affected soil	Group Ⅱ
KF514125	Hypersaline environments	Salt Affected Soils	Group Ⅱ
FN435882	Hypersaline environments	salt efflorescence of medieval stonework	Group Ⅱ
EU073122	Hypersaline environments	salt field	Group Ⅱ
MT126263	Hypersaline environments	Salt lake	Group Ⅱ
MT126257	Hypersaline environments	Salt lake	Group Ⅱ
MT126256	Hypersaline environments	Salt lake	Group Ⅱ
MT114620	Hypersaline environments	Salt lake	Group Ⅱ
MT114614	Hypersaline environments	Salt lake	Group Ⅱ
MT071167	Hypersaline environments	Salt lake	Group Ⅱ
KC757126	Hypersaline environments	salt lake	Group Ⅱ
DQ881199	Hypersaline environments	salt marsh	Group Ⅱ
EF177690	Hypersaline environments	Salt Mine	Group Ⅱ
MH229359	Hypersaline environments	salt pan soil	Group Ⅱ
MH229358	Hypersaline environments	Salt pan soil	Group Ⅱ
FJ984887	Hypersaline environments	sediment in salt farm	Group Ⅱ
FJ984879	Hypersaline environments	sediment in salt farm	Group Ⅱ
KU696296	Hypersaline environments	Salar de Huasco	Group Ⅱ
KU696287	Hypersaline environments	Salar de Huasco	Group Ⅱ
MH703627	Marine-associated environments	Intertidal macroalgae	Group Ⅱ
MH703625	Marine-associated environments	Intertidal macroalgae	Group Ⅱ
HM369792	Marine-associated environments	10 meter deep marine soil sample from naval base channel	Group Ⅱ
DQ530521	Marine-associated environments	Acropora palmata mucus	Group Ⅱ
JX429844	Marine-associated environments	active bloom of green Noctiluca miliaris in the Northern Arabian Sea	Group Ⅱ
KM189204	Marine-associated environments	Adriatic Sea	Group Ⅱ
KC160692	Marine-associated environments	Antarctic sea sediment	Group Ⅱ
DQ652547	Marine-associated environments	Antarctic seawater	Group Ⅱ
KX261337	Marine-associated environments	Bay of Bengal deep sea water, Visakhapatnam coast	Group Ⅱ
JN106397	Marine-associated environments	beach sand	Group Ⅱ
KX760116	Marine-associated environments	Caulerpa racemosa	Group Ⅱ
JN195795	Marine-associated environments	cement tetraport in West Sea	Group Ⅱ
JN195792	Marine-associated environments	cement tetraport in West Sea	Group Ⅱ
JN195784	Marine-associated environments	cement tetraport in West Sea	Group Ⅱ
HQ318732	Marine-associated environments	coast	Group Ⅱ
KP236307	Marine-associated environments	coastal area	Group Ⅱ
KP236224	Marine-associated environments	coastal area	Group Ⅱ
KP236222	Marine-associated environments	coastal area	Group Ⅱ
KP236216	Marine-associated environments	coastal area	Group Ⅱ
KP236212	Marine-associated environments	coastal area	Group Ⅱ
KP236197	Marine-associated environments	coastal area	Group Ⅱ
KP236196	Marine-associated environments	coastal area	Group Ⅱ
JQ183095	Marine-associated environments	coastal hot spring water	Group Ⅱ
KY646140	Marine-associated environments	coastal marine cyanobacteria	Group Ⅱ
MK770420	Marine-associated environments	Coastal region	Group Ⅱ
JF346672	Marine-associated environments	coastal sea water	Group Ⅱ
KP119752	Marine-associated environments	coastal seawater	Group Ⅱ
AB848365	Marine-associated environments	coastal sediment	Group Ⅱ
MK615880	Marine-associated environments	coastal water	Group Ⅱ
KT074375	Marine-associated environments	continental shelf sediments of Arabian Sea	Group Ⅱ
KJ939471	Marine-associated environments	continental shelf sediments of Arabian Sea	Group Ⅱ
KJ939452	Marine-associated environments	continental shelf sediments of Arabian Sea	Group Ⅱ
KM877262	Marine-associated environments	coral	Group Ⅱ
KM877261	Marine-associated environments	coral	Group Ⅱ
KM877259	Marine-associated environments	coral	Group Ⅱ
KM877243	Marine-associated environments	coral	Group Ⅱ
KM877240	Marine-associated environments	coral	Group Ⅱ
KM877238	Marine-associated environments	coral	Group Ⅱ
KM877234	Marine-associated environments	coral	Group Ⅱ
KM877233	Marine-associated environments	coral	Group Ⅱ
KM877239	Marine-associated environments	coral	Group Ⅱ
KM877257	Marine-associated environments	coral	Group Ⅱ
MK617748	Marine-associated environments	coral	Group Ⅱ
MK617747	Marine-associated environments	coral	Group Ⅱ
MK617741	Marine-associated environments	coral	Group Ⅱ
MK617683	Marine-associated environments	coral	Group Ⅱ
JQ954977	Marine-associated environments	coral mucus	Group Ⅱ
GU186196	Marine-associated environments	coral mucus and tissue	Group Ⅱ
AB752299	Marine-associated environments	coral sample	Group Ⅱ
GU903220	Marine-associated environments	corals	Group Ⅱ
MK501354	Marine-associated environments	crustose coralline alga	Group Ⅱ
MK501344	Marine-associated environments	crustose coralline alga	Group Ⅱ
MK501342	Marine-associated environments	crustose coralline alga	Group Ⅱ
KT834817	Marine-associated environments	Dauphin Island tarball	Group Ⅱ
KJ575026	Marine-associated environments	deep sea sediment	Group Ⅱ
AM398212	Marine-associated environments	deep sea sediments	Group Ⅱ
AM398225	Marine-associated environments	deep sea sediments of the east Pacific	Group Ⅱ
NR_043204	Marine-associated environments	deep-sea hydrothermal vent	Group Ⅱ
AY818050	Marine-associated environments	deep-sea hydrothermal vent	Group Ⅱ
DQ643169	Marine-associated environments	deep-sea sediments	Group Ⅱ
KJ721959	Marine-associated environments	dinoflagellate culture	Group Ⅱ
KJ721938	Marine-associated environments	dinoflagellate culture	Group Ⅱ
AY745858	Marine-associated environments	Eastern Chinese Sea	Group Ⅱ
KF906553	Marine-associated environments	Fe-Mn nodules ca.3000m deep in the South China Sea	Group Ⅱ
EU847143	Marine-associated environments	Gracilaria corticata (red seaweed)	Group Ⅱ
JF830805	Marine-associated environments	Gulf of Mannar	Group Ⅱ
KM979186	Marine-associated environments	hydrothermal vent in Okinawa Trough	Group Ⅱ
KM979015	Marine-associated environments	hydrothermal vent in Okinawa Trough	Group Ⅱ
HM012684	Marine-associated environments	Kannamali mangrove region	Group Ⅱ
KT718772	Marine-associated environments	Kochi harbor seawater	Group Ⅱ
MK674481	Marine-associated environments	Kundankulam Marine Soil	Group Ⅱ
MK673907	Marine-associated environments	Kundankulam Marine Soil	Group Ⅱ
DQ659057	Marine-associated environments	Laizhou Gulf water from shrimp cultivation facility	Group Ⅱ
EU597118	Marine-associated environments	mangrove	Group Ⅱ
KJ456586	Marine-associated environments	mangrove forest root system soil	Group Ⅱ
KJ456585	Marine-associated environments	mangrove forest root system soil	Group Ⅱ
KJ456584	Marine-associated environments	mangrove forest root system soil	Group Ⅱ
KF560366	Marine-associated environments	mangrove forest root system soil	Group Ⅱ
MT145467	Marine-associated environments	mangrove grass rhizosphere	Group Ⅱ
KT259905	Marine-associated environments	mangrove rhizpshere	Group Ⅱ
MH767235	Marine-associated environments	mangrove sediment	Group Ⅱ
KJ872836	Marine-associated environments	mangrove sediment	Group Ⅱ
JQ818353	Marine-associated environments	mangrove sediment	Group Ⅱ
MH767385	Marine-associated environments	mangrove sediment	Group Ⅱ
MH767386	Marine-associated environments	mangrove sediment	Group Ⅱ
MH767171	Marine-associated environments	mangrove sediment	Group Ⅱ
KY412485	Marine-associated environments	marine	Group Ⅱ
KP684927	Marine-associated environments	marine	Group Ⅱ
KF021902	Marine-associated environments	marine	Group Ⅱ
HM854020	Marine-associated environments	marine	Group Ⅱ
HM595409	Marine-associated environments	marine	Group Ⅱ
EF100862	Marine-associated environments	marine	Group Ⅱ
MH185868	Marine-associated environments	Marine	Group Ⅱ
FR846411	Marine-associated environments	marine	Group Ⅱ
HM016870	Marine-associated environments	marine algae	Group Ⅱ
AY576737	Marine-associated environments	marine bacterioneuston	Group Ⅱ
FJ906736	Marine-associated environments	marine biofilm	Group Ⅱ
FJ906735	Marine-associated environments	marine biofilm	Group Ⅱ
FJ906734	Marine-associated environments	marine biofilm	Group Ⅱ
KF722684	Marine-associated environments	Marine coastal ecosystem	Group Ⅱ
KF722676	Marine-associated environments	Marine coastal ecosystem	Group Ⅱ
KF722694	Marine-associated environments	Marine coastal ecosystem	Group Ⅱ
MK571476	Marine-associated environments	marine denitrifying biofilm culture	Group Ⅱ
AM944042	Marine-associated environments	marine electroactive biofilm	Group Ⅱ
AM944041	Marine-associated environments	marine electroactive biofilm	Group Ⅱ
AM944040	Marine-associated environments	marine electroactive biofilm	Group Ⅱ
MH266048	Marine-associated environments	marine environment	Group Ⅱ
MG890368	Marine-associated environments	marine environment	Group Ⅱ
KJ371059	Marine-associated environments	marine fishes	Group Ⅱ
KJ371065	Marine-associated environments	marine fishes	Group Ⅱ
JX047094	Marine-associated environments	marine hot spring	Group Ⅱ
MH450101	Marine-associated environments	Marine immersed panel	Group Ⅱ
MF686455	Marine-associated environments	Marine samples	Group Ⅱ
MF686457	Marine-associated environments	Marine Samples	Group Ⅱ
JN207926	Marine-associated environments	marine seawater	Group Ⅱ
MG190720	Marine-associated environments	marine sediment	Group Ⅱ
MG190711	Marine-associated environments	marine sediment	Group Ⅱ
KC815792	Marine-associated environments	marine sediment	Group Ⅱ
KC815788	Marine-associated environments	marine sediment	Group Ⅱ
KC121359	Marine-associated environments	marine sediment	Group Ⅱ
JQ217236	Marine-associated environments	marine sediment	Group Ⅱ
JN791354	Marine-associated environments	marine sediment	Group Ⅱ
GU339394	Marine-associated environments	marine sediment	Group Ⅱ
HM007149	Marine-associated environments	marine sediment	Group Ⅱ
DQ448761	Marine-associated environments	marine sediment	Group Ⅱ
DQ448787	Marine-associated environments	marine sediment	Group Ⅱ
EU693503	Marine-associated environments	marine sediment	Group Ⅱ
KU501397	Marine-associated environments	marine sediment and invertebrates	Group Ⅱ
MF523645	Marine-associated environments	marine sediments	Group Ⅱ
MF523644	Marine-associated environments	marine sediments	Group Ⅱ
EF503550	Marine-associated environments	marine sediments	Group Ⅱ
KX999149	Marine-associated environments	marine sediments	Group Ⅱ
KJ004599	Marine-associated environments	marine snow	Group Ⅱ
MK673901	Marine-associated environments	Marine soil	Group Ⅱ
MH910696	Marine-associated environments	marine source	Group Ⅱ
KJ658278	Marine-associated environments	marine sponge	Group Ⅱ
JN128242	Marine-associated environments	marine sponge	Group Ⅱ
FJ596494	Marine-associated environments	marine sponges	Group Ⅱ
KP676893	Marine-associated environments	marine water	Group Ⅱ
KJ658277	Marine-associated environments	marine water	Group Ⅱ
KJ461697	Marine-associated environments	marine water	Group Ⅱ
KJ461696	Marine-associated environments	marine water	Group Ⅱ
KF241552	Marine-associated environments	marine water	Group Ⅱ
LC325202	Marine-associated environments	Mediterranean Seawater	Group Ⅱ
EF683120	Marine-associated environments	nearshore surface water and Pacific Ocean sediment	Group Ⅱ
AB793087	Marine-associated environments	newly-established artificial reef and neighboring natural rocky reefs	Group Ⅱ
JN615459	Marine-associated environments	north coast of Sao Paulo state, Brazil	Group Ⅱ
FJ447534	Marine-associated environments	ocean	Group Ⅱ
FJ447527	Marine-associated environments	ocean	Group Ⅱ
KX774199	Marine-associated environments	Ocean eastern jetty water, Lakshadweep	Group Ⅱ
GQ246636	Marine-associated environments	ocean water	Group Ⅱ
GQ246627	Marine-associated environments	ocean water	Group Ⅱ
FJ494803	Marine-associated environments	ocean water	Group Ⅱ
FJ494786	Marine-associated environments	ocean water	Group Ⅱ
FJ494782	Marine-associated environments	ocean water	Group Ⅱ
FJ494780	Marine-associated environments	ocean water	Group Ⅱ
JX317736	Marine-associated environments	octocoral Pseudopterogorgia	Group Ⅱ
DQ187382	Marine-associated environments	offshore oil field	Group Ⅱ
KJ456598	Marine-associated environments	offshore soil of Nanji Island	Group Ⅱ
KJ456596	Marine-associated environments	offshore soil of Sakhalin island	Group Ⅱ
KJ456595	Marine-associated environments	offshore soil of Sakhalin island	Group Ⅱ
FJ210797	Marine-associated environments	Qingdao sea water	Group Ⅱ
MN103886	Marine-associated environments	Reef System (marine)	Group Ⅱ
KF576654	Marine-associated environments	sea	Group Ⅱ
KF472215	Marine-associated environments	sea bass	Group Ⅱ
KF756137	Marine-associated environments	sea coastal environment	Group Ⅱ
KF756084	Marine-associated environments	sea coastal environment	Group Ⅱ
KF756074	Marine-associated environments	sea coastal environment	Group Ⅱ
KF756101	Marine-associated environments	sea coastal environment	Group Ⅱ
DQ351341	Marine-associated environments	sea sand	Group Ⅱ
DQ357780	Marine-associated environments	sea sediment	Group Ⅱ
DQ357772	Marine-associated environments	sea sediment	Group Ⅱ
AY612767	Marine-associated environments	sea surface	Group Ⅱ
AY612766	Marine-associated environments	sea surface	Group Ⅱ
AY612765	Marine-associated environments	sea surface	Group Ⅱ
AY612763	Marine-associated environments	sea surface	Group Ⅱ
KY196514	Marine-associated environments	sea water	Group Ⅱ
KY196513	Marine-associated environments	sea water	Group Ⅱ
KY014429	Marine-associated environments	sea water	Group Ⅱ
KX345944	Marine-associated environments	sea water	Group Ⅱ
KT907154	Marine-associated environments	sea water	Group Ⅱ
KT907126	Marine-associated environments	sea water	Group Ⅱ
KM406449	Marine-associated environments	sea water	Group Ⅱ
KM406431	Marine-associated environments	sea water	Group Ⅱ
MN723858	Marine-associated environments	sea water	Group Ⅱ
NR_043006	Marine-associated environments	sea water of a tidal flat of the Yellow Sea in Korea	Group Ⅱ
NR_043005	Marine-associated environments	sea water of a tidal flat of the Yellow Sea in Korea	Group Ⅱ
AY594265	Marine-associated environments	sea water of a tidal flat of the Yellow Sea in Korea	Group Ⅱ
AY594264	Marine-associated environments	sea water of a tidal flat of the Yellow Sea in Korea	Group Ⅱ
AY594266	Marine-associated environments	sea water of a tidal flat of the Yellow Sea in Korea	Group Ⅱ
KT387336	Marine-associated environments	seafood effluent	Group Ⅱ
KT387331	Marine-associated environments	seafood effluent	Group Ⅱ
MH384993	Marine-associated environments	seagrass sediment	Group Ⅱ
JX163859	Marine-associated environments	seawage water	Group Ⅱ
MF417440	Marine-associated environments	seawater	Group Ⅱ
KU364049	Marine-associated environments	seawater	Group Ⅱ
KU364013	Marine-associated environments	seawater	Group Ⅱ
HQ901077	Marine-associated environments	seawater	Group Ⅱ
FJ200653	Marine-associated environments	seawater	Group Ⅱ
MF417441	Marine-associated environments	seawater	Group Ⅱ
MK559650	Marine-associated environments	seawater and seawater biofilm	Group Ⅱ
MK559637	Marine-associated environments	seawater and seawater biofilm	Group Ⅱ
KM243657	Marine-associated environments	seawater and sediment	Group Ⅱ
GU397441	Marine-associated environments	seawater beach sand	Group Ⅱ
JX182424	Marine-associated environments	seawater sample from salt pan	Group Ⅱ
JQ665356	Marine-associated environments	seaweed	Group Ⅱ
JQ670741	Marine-associated environments	seaweed bed associated with a coastal hot spring	Group Ⅱ
KJ849838	Marine-associated environments	seaweed epiphyte	Group Ⅱ
MH725328	Marine-associated environments	marine sediment	Group Ⅱ
MH725327	Marine-associated environments	marine sediment	Group Ⅱ
MH725326	Marine-associated environments	sediment	Group Ⅱ
MH725325	Marine-associated environments	sediment	Group Ⅱ
MH725324	Marine-associated environments	sediment	Group Ⅱ
KT933193	Marine-associated environments	sediment	Group Ⅱ
MG205885	Marine-associated environments	sediment from Divar	Group Ⅱ
MG205811	Marine-associated environments	sediment from Divar	Group Ⅱ
MG205825	Marine-associated environments	sediment from Divar	Group Ⅱ
MG205821	Marine-associated environments	sediment from Divar	Group Ⅱ
MG205793	Marine-associated environments	sediment from Dona Paula	Group Ⅱ
MG205794	Marine-associated environments	sediment from Dona Paula	Group Ⅱ
KF135435	Marine-associated environments	sediment from ocean bottom	Group Ⅱ
KM370369	Marine-associated environments	sediment from the Gulf of Mexico in areas with oil activity	Group Ⅱ
KM370365	Marine-associated environments	sediment from the Gulf of Mexico in areas with oil activity	Group Ⅱ
KM370364	Marine-associated environments	sediment from the Gulf of Mexico in areas with oil activity	Group Ⅱ
MN435790	Marine-associated environments	sediment of south China sea	Group Ⅱ
MN435753	Marine-associated environments	sediment of south China sea	Group Ⅱ
MN435734	Marine-associated environments	sediment of south China sea	Group Ⅱ
KU870752	Marine-associated environments	ship hull	Group Ⅱ
KM215140	Marine-associated environments	South China Sea sediments	Group Ⅱ
FJ232458	Marine-associated environments	South China Sea sediments	Group Ⅱ
AY745822	Marine-associated environments	South Chinese coastal water	Group Ⅱ
KJ456599	Marine-associated environments	South Sea	Group Ⅱ
MK512017	Marine-associated environments	sponge	Group Ⅱ
MK512016	Marine-associated environments	sponge	Group Ⅱ
MK512012	Marine-associated environments	sponge	Group Ⅱ
KC416038	Marine-associated environments	sponge	Group Ⅱ
HQ433229	Marine-associated environments	sponge collected on the coast	Group Ⅱ
MG905399	Marine-associated environments	sponge in the Yellow Sea	Group Ⅱ
HQ908751	Marine-associated environments	sponges	Group Ⅱ
HQ908704	Marine-associated environments	sponges	Group Ⅱ
HQ908684	Marine-associated environments	sponges	Group Ⅱ
HQ908683	Marine-associated environments	sponges	Group Ⅱ
DQ344522	Marine-associated environments	submarine hot springs	Group Ⅱ
AJ786027	Marine-associated environments	subsurface sediment from a tidal flat	Group Ⅱ
FJ218454	Marine-associated environments	surface seawater	Group Ⅱ
KP296240	Marine-associated environments	surface seawater of Antarctic	Group Ⅱ
KJ456594	Marine-associated environments	surface sediments in the East China sea	Group Ⅱ
KJ456593	Marine-associated environments	surface sediments in the East China sea	Group Ⅱ
KJ456591	Marine-associated environments	surface sediments in Yellow Sea	Group Ⅱ
KJ456590	Marine-associated environments	surface sediments in Yellow Sea	Group Ⅱ
KJ456589	Marine-associated environments	surface sediments in Yellow Sea	Group Ⅱ
KJ456588	Marine-associated environments	surface sediments in Yellow Sea	Group Ⅱ
EU372858	Marine-associated environments	surface water from the China Sea	Group Ⅱ
EU169491	Marine-associated environments	surface water from the China Sea isolated offshore near Lianyungang in winter	Group Ⅱ
KR268005	Marine-associated environments	Sydney harbour marine biofilm	Group Ⅱ
AJ786029	Marine-associated environments	tidal flat surface sediment	Group Ⅱ
AJ786028	Marine-associated environments	tidal flat surface sediment	Group Ⅱ
JX994201	Marine-associated environments	Tyrrhenian sea sediments	Group Ⅱ
JX994200	Marine-associated environments	Tyrrhenian sea sediments	Group Ⅱ
JX994199	Marine-associated environments	Tyrrhenian sea sediments	Group Ⅱ
MN704223	Marine-associated environments	Vietnamese sponge	Group Ⅱ
MT585191	Marine-associated environments	water of South China Sea	Group Ⅱ
MT585195	Marine-associated environments	water of South China Sea	Group Ⅱ
MT464636	Marine-associated environments	Wild tropical marine sponge	Group Ⅱ
MH044649	Marine-associated environments	Yellow Sea	Group Ⅱ
MH044635	Marine-associated environments	Yellow Sea	Group Ⅱ
EF151210	Marine-associated environments	Yellow sea	Group Ⅱ
EF151208	Marine-associated environments	Yellow sea	Group Ⅱ
MK143264	Marine-associated environments	algae	Group Ⅱ
KY914365	Marine-associated environments	Brazilian coral	Group Ⅱ
KY914253	Marine-associated environments	Brazilian coral	Group Ⅱ
GU945256	Marine-associated environments	lower Manguabe Lagoon water sample	Group Ⅱ
MK533474	Marine-associated environments	mixture of Haliclona sp. and Callyspongia sp.	Group Ⅱ
FN424436	Marine-associated environments	Muthupethai lagoon	Group Ⅱ
FN424435	Marine-associated environments	Muthupethai lagoon	Group Ⅱ
FJ785505	Marine-associated environments	water at bottom 50m	Group Ⅱ
FJ785504	Marine-associated environments	water surface	Group Ⅱ
HM583990	Marine-associated environments	microalgae	Group Ⅱ
MG264223	Other non-marine environments	a desert nutrient poor oasis	Group Ⅱ
AY965084	Other non-marine environments	activated sludge	Group Ⅱ
GU591331	Other non-marine environments	activated sludge	Group Ⅱ
FJ263035	Other non-marine environments	alpine grassland at 2970 m elevation	Group Ⅱ
MN270907	Other non-marine environments	anaerobic granular sludge	Group Ⅱ
MN270902	Other non-marine environments	anaerobic granular sludge	Group Ⅱ
KM411500	Other non-marine environments	anaerobic microcosm	Group Ⅱ
KT597081	Other non-marine environments	anaerobic sludge	Group Ⅱ
KJ847845	Other non-marine environments	anaerobic sludge	Group Ⅱ
EF426452	Other non-marine environments	Anopheles oviposition site	Group Ⅱ
JX913841	Other non-marine environments	aquaculture systems	Group Ⅱ
JX913842	Other non-marine environments	aquaculture systems	Group Ⅱ
EU251041	Other non-marine environments	Aquatic Water of White-leg Shrimp	Group Ⅱ
KY041639	Other non-marine environments	Archivsl documents	Group Ⅱ
HM480270	Other non-marine environments	Ariyalur fossil sample	Group Ⅱ
MN006526	Other non-marine environments	artificial irradiation environment	Group Ⅱ
MN006520	Other non-marine environments	artificial irradiation environment	Group Ⅱ
KR349723	Other non-marine environments	Bain des japonais spring	Group Ⅱ
MF356680	Other non-marine environments	biofilm	Group Ⅱ
MF326635	Other non-marine environments	biofilm	Group Ⅱ
KY928089	Other non-marine environments	biofilm of aquaponic system using Kannankurichi Lake water	Group Ⅱ
KR137719	Other non-marine environments	biofilms on boats	Group Ⅱ
MT499233	Other non-marine environments	Biofloc culture water	Group Ⅱ
MK024331	Other non-marine environments	Biofloc water	Group Ⅱ
MH997481	Other non-marine environments	Biofloc water	Group Ⅱ
MK256351	Other non-marine environments	Biofloc water	Group Ⅱ
MG640569	Other non-marine environments	Bore well	Group Ⅱ
MG573155	Other non-marine environments	Bore well	Group Ⅱ
MH321548	Other non-marine environments	Bore well	Group Ⅱ
MG685663	Other non-marine environments	Bore Well	Group Ⅱ
MG649066	Other non-marine environments	Bore well	Group Ⅱ
MG647829	Other non-marine environments	Bore well	Group Ⅱ
MG793683	Other non-marine environments	Borewell	Group Ⅱ
MT479150	Other non-marine environments	Caatinga Biome	Group Ⅱ
[truncated: 584 more rows]
