# Supplementary material for: Comparative Genomics of Exiguobacterium Reveals What Makes a Cosmopolitan Bacterium
Source: mSystems. 2021 Jul 20;6(4):e00383-21. doi: 10.1128/mSystems.00383-21 (PMC8407118; doi:10.1128/mSystems.00383-21)
Supplement: TABLE S2 [file msystems.00383-21-st002.xlsx]

## Sheet: Sheet1
General genome features and isolation source of 147 Exiguobacterium strains
Strain	Size (Mb)	contigs	CDS	GC (%)	Competeness (%)	Contamination (%)	Strain Heterogeneity (%)	Isolation source	Collection date	Geographical origin	GenBank accession no.	Note
s130	3.13759	22	3279	0.4888	99.34	0	0	Soil sediment of China Sea	2012-06-10	China: Yellow sea and East China sea	JACSNI000000000	This study
s161	3.22462	23	3291	0.478	99.34	0	0	Marine fish of China Sea	2015-08-22	China: Yellow sea and East China sea	JACSNH000000000	This study
E.VS.2	3.21516	14	3348	0.476	99.34	0	0	Terrene aquaculture farm	2014-05-11	China: Tianjin	JACSNG000000000	This study
s11	3.21826	18	3346	0.475	99.34	0	0	Marine cold spring	2017-06-08	China: South China Sea	JACSNF000000000	This study
s168	3.2048	76	3266	0.4724	99.34	0	0	Inland lake	2018-07-16	China: Xinjiang	JACSNE000000000	This study
s144	3.23387	26	3336	0.4721	99.34	0	0	Soil sediment of Indian Ocean	2015-08-19	Indian Ocean: Sediment	JACSND000000000	This study
s191	3.35843	10	3431	0.472	99.34	0	0	Coral sample of western Pacific	2014-09-12	Pacific Ocean: Coral	JACSNC000000000	This study
s78	3.3074	20	3393	0.4718	99.34	0.99	0	Terrene aquaculture farm	2016-04-06	China: Qingdao	JACSNB000000000	This study
s39	3.21272	17	3287	0.4718	99.34	0	0	Soil sediment of China Sea	2012-06-20	China: Yellow sea and East China sea	JACSNA000000000	This study
s91	3.26305	16	3345	0.4718	99.34	0	0	Coal mine	2017-05-28	China: Zaozhuang	JACSMZ000000000	This study
s46	3.24241	16	3320	0.4718	99.34	0.22	0	The Caroline Seamounts in the Pacific Ocean	2017-08-02	Pacific Ocean: Caroline Seamounts	JACSMY000000000	This study
s143	3.2403	18	3331	0.4718	99.34	0	0	Seawater of Indian Ocean	2015-08-25	Indian Ocean: Seawater	JACSMX000000000	This study
s138	3.01532	23	3084	0.472	100	0	0	Soil sediment of China Sea	2012-06-23	China: Yellow and East seas	JACSMW000000000	This study
s145	3.10778	54	3169	0.4721	100	0	0	A commercial can (E. artemiae type species)	not collected	not collected	JACSMV000000000	This study (DSM 16484T)
s166	2.99771	22	3059	0.472	100	0.33	0	Terrene	2013-10-23	China: Dongying	JACSMU000000000	This study
s128	3.038	122	3092	0.4719	99.34	0.33	0	a moraine sample (E. soil type species)	1995-11	McMurdo Dry Valleys, Antarctica	JACSMT000000000	This study (DSM 22015T)
s192	3.32593	31	3390	0.4722	99.34	0.33	0	Seawater of Indian ocean	2015-08-20	Indian Ocean: Seawater	JACSMS000000000	This study
s193	3.11212	27	3053	0.4723	99.34	0	0	Soil sediment of China Sea	2017-04-26	China: Xiamen	JACSMR000000000	This study
H66	3.05481	21	3051	0.4722	99.34	0	0	Marine algae of China Sea	2017-05-10	China: Weihai	JACSMQ000000000	This study
s80	3.07363	35	3107	0.472	99.34	0	0	Marine algae of China Sea	2017-05-16	China: Weihai	JACSMP000000000	This study
s127	3.10054	44	3134	0.4719	99.34	1.32	0	Marine algae of China Sea	2017-05-12	China: Weihai	JACSMO000000000	This study
s90	3.03195	31	3057	0.4718	99.34	0	0	Marine algae of China Sea	2015-04-09	China: Dongying	JACSMN000000000	This study
s95	2.9556	30	2980	0.4718	99.34	0	0	Soil sediment of China Sea	2011-05-12	China: Nanji Island	JACSMM000000000	This study
s102	3.01473	28	3045	0.4716	99.34	0	0	Marine algae of China Sea	2012-06-22	China: Weihai	JACSML000000000	This study
s133	3.19807	33	3282	0.4714	99.34	0.99	0	Soil sediment of China Sea	2017-05-20	China: Nanji Island	JACSMK000000000	This study
s105	3.06082	25	3064	0.4713	99.34	0	0	Seawater of China Sea	2018-08-15	China: Dagong Island	JACSMJ000000000	This study
s125	3.06017	24	3066	0.4712	99.34	0	0	Seawater of China Sea	2017-09-28	China: Lanshan Island	JACSMI000000000	This study
s81	3.06045	24	3066	0.4711	99.34	0	0	Soil sediment of China Sea	2013-06-03	China: Yellow sea and East China sea	JACSMH000000000	This study
ERU656	3.03422	26	3050	0.471	99.34	0	0	Marine algae of Russia's Sakhalin Island	2013-09-06	Russia: Sakhalin Island	JACSMG000000000	This study
s100	2.9662	36	2985	0.471	99.34	0	0	Marine algae of Russia's Sakhalin Island	2013-09-10	Russia: Sakhalin Island	JACSMF000000000	This study
s104	2.96711	38	2985	0.4709	99.34	0	0	Soil sediment of China Sea	2013-06-18	China: Yellow sea and East China sea	JACSME000000000	This study
s122	2.98442	24	3089	0.4742	98.34	0.44	0	The Indian Himalayas (“E. himgiriensis” Type species)	not collected	India: Kibber village of the Spiti valley, Himachal Pradesh	JACSMD000000000	This study (DSM 27935T)
s150	3.00756	107	3072	0.4765	98.34	0	0	Terrene pig farm	2018-11-10	China: Xiamen	JACSMC000000000	This study
s142	3.03401	62	3119	0.4785	98.68	0	0	Seawater of Indian ocean	2015-08-25	Indian Ocean: Seawater	JACSMB000000000	This study
s146	2.8528	22	2941	0.4791	98.68	0	0	Soil sediment of Pacific Ocean	2014-09-16	Pacific Ocean: Sediment	JACSMA000000000	This study
s149	2.88263	29	2991	0.4796	98.68	0.22	0	The brine shrimp (E. mexicanum Type species)	not collected	not collected	JACSLZ000000000	This study (DSM 16483T)
E4787	2.9726	35	3079	0.4801	98.68	0	0	Soil sediment of Indian Ocean	2015-08-20	Indian Ocean: Sediment	JACSLY000000000	This study
s152	2.98285	39	3088	0.4806	98.68	0	0	Seawater of the Mariana Trench	2016-09-16	Pacific Ocean: Mariana Trench	JACSLX000000000	This study
s36	3.06066	41	3127	0.4811	98.68	0	0	Marine algae of China Sea	2018-05-26	China: Dalian	JACSLW000000000	This study
s70	2.89894	20	2977	0.4816	98.68	0.66	0	Marine algae of China Sea	2016-07-08	China: Qinhuangdao	JACSLV000000000	This study
s151	2.87254	29	2935	0.4831	98.68	0	0	Soil sediment of China Sea	2017-10-12	China: South China Sea	JACSLU000000000	This study
s194	3.01424	28	3074	0.4835	98.68	0	0	Soil sediment of China Sea	2017-10-19	China: South China Sea	JACSLT000000000	This study
s26	2.97368	34	3038	0.4844	98.68	0	0	Soil sediment of China Sea	2013-06-24	China: Yellow sea and East China sea	JACSLS000000000	This study
s56	3.02182	61	3102	0.4849	98.68	0	0	Soil sediment of Arctic ocean	2016-09-01	not collected	JACSLR000000000	This study
s157	2.93047	33	3004	0.4853	98.68	0	0	Seawater of Pacific Ocean	2014-09-21	Pacific Ocean: Seawater	JACSLQ000000000	This study
s50	2.90332	36	2967	0.4857	98.68	0	0	Seawater of Pacific Ocean	2014-09-25	Pacific Ocean: Seawater	JACSLP000000000	This study
s7	2.99521	47	3066	0.4864	98.68	0	0	The Caroline Seamounts in the Pacific Ocean	2017-08-10	Pacific Ocean: Caroline Seamounts	JACSLO000000000	This study
s6	3.00488	16	3082	0.4868	98.68	0	0	Seawater of China Sea	2017-09-23	China: Lanshan Island	JACSLN000000000	This study
s16	3.00281	33	3066	0.4872	98.68	0	0	The Caroline Seamounts in the Pacific Ocean	2017-08-13	Pacific Ocean: Caroline Seamounts	JACSLM000000000	This study
s28	3.00101	43	3078	0.4879	98.68	0	0	Soil sediment of China Sea	2016-06-28	China: Yellow sea and East China sea	JACSLL000000000	This study
s5	2.94398	20	3050	0.4882	98.68	0	0	Soil sediment of China Sea	2016-06-14	China: Yellow sea and East China sea	JACSLK000000000	This study
s141	2.82496	29	2915	0.4886	98.68	0	0	Soil sediment of China Sea	2016-06-20	China: Yellow sea and East China sea	JACSLJ000000000	This study
s18	2.80301	33	2907	0.4889	98.68	0	0	Marine algae of China Sea	2016-07-21	China: Zhoushan	JACSLI000000000	This study
s64	2.80271	32	2909	0.4892	98.68	0	0	Hydrothermal vent in Okinawa Trough	2016-09-05	Pacific Ocean: Okinawa Trough	JACSLH000000000	This study
s69	2.80271	32	2912	0.4895	98.68	0	0	Hydrothermal vent in Okinawa Trough	2016-09-08	Pacific Ocean: Okinawa Trough	JACSLG000000000	This study
s21	2.86743	42	2996	0.4898	98.68	0	0	Seawater of the Mariana Trench	2018-05-29	Pacific Ocean: Seamount, Mariana Trench	JACSLF000000000	This study
s55	2.8407	48	2945	0.49	98.68	0	0	Magellan seamounts in West Pacific	2018-04-09	Pacific Ocean: Magellan Seamount	JACSLE000000000	This study
E.TIA.1	2.79259	30	2922	0.4903	98.68	0	0	Salt lake of the Northwestern Qaidam Basin in China	2015-09-09	China: Salt lake, Northwestern Qaidam Basin	JACSLD000000000	This study
s40	2.79311	43	2914	0.4906	98.68	0	0	South China Sea cold spring	2017-07-21	China: South China Sea	JACSLC000000000	This study
s4	2.79694	45	2922	0.4908	98.68	0	0	South China Sea cold spring	2017-07-17	China: South China Sea	JACSLB000000000	This study
s52	2.79494	45	2923	0.4911	98.68	0	0	South China Sea cold spring	2017-07-22	China: South China Sea	JACSLA000000000	This study
s126	2.60496	16	2639	0.491	99.34	0	0	Marine algae of China Sea	2016-06-12	China: Dongxing	JACSKZ000000000	This study
s82	2.73812	52	2772	0.491	99.34	0	0	Marine algae of China Sea	2017-05-10	China: Qingdao	JACSKY000000000	This study
s101	2.65897	49	2750	0.4908	99.34	0	0	Marine algae of China Sea	2015-06-13	China: Lianyungang	JACSKX000000000	This study
s73	2.65556	48	2749	0.4907	99.34	0	0	Marine algae of China Sea	2013-05-16	China: Nanji Island	JACSKW000000000	This study
ERU653	2.75875	11	2835	0.4905	99.34	0	0	Marine algae of Russia's Sakhalin Island	2013-09-07	Russia: Sakhalin Island	JACSKV000000000	This study
s139	2.75172	19	2817	0.4904	99.34	0.22	0	Soil sediment of China Sea	2016-06-21	China: Yellow sea and East China sea	JACSKU000000000	This study
s38	2.75408	21	2817	0.4902	99.34	0.22	0	Soil sediment of China Sea	2016-06-27	China: Yellow sea and East China sea	JACSKT000000000	This study
s89	2.75168	19	2815	0.49	99.34	0.22	0	Seawater of China Sea	2017-05-18	China: Qingdao	JACSKS000000000	This study
s57	2.82179	18	2873	0.4897	99.34	0	0	Marine algae of Russia's Sakhalin Island	2013-09-11	Russia: Sakhalin Island	JACSKR000000000	This study
s13	2.75414	24	2815	0.4896	99.34	0	0	Marine algae of Russia's Sakhalin Island	2013-09-09	Russia: Sakhalin Island	JACSKQ000000000	This study
s67	2.75461	23	2814	0.4895	99.34	0	0	Soil sediment of China Sea	2016-06-21	China: Yellow sea and East China sea	JACSKP000000000	This study
CH10	2.94563	17	2992	0.4893	99.34	0	0	Marine algae of China Sea	2016-07-22	China: Zhoushan	JACSKO000000000	This study
s183	2.94053	25	3043	0.4892	99.34	0	0	The Caroline Seamounts in the Pacific Ocean	2017-08-05	Pacific Ocean: Caroline Seamounts	JACSKN000000000	This study
s189	2.90588	34	3007	0.4891	99.34	0	0	Mangrove soil	2012-12-26	China: Beigang island	JACSKM000000000	This study
s129	2.83073	42	2899	0.489	99.34	0	0	Soil sediment of China Sea	2017-10-19	China: South China Sea	JACSKL000000000	This study
s160	2.80923	36	2873	0.4889	99.34	0	0	Marine algae of China Sea	2016-06-11	China: Dongxing	JACSKK000000000	This study
EBG647	2.85793	10	2946	0.4888	99.34	0.66	0	Soil sediment of China Sea	2016-06-21	China: Yellow sea and East China sea	JACSKJ000000000	This study
s35	2.86013	17	2947	0.4887	99.34	0.66	0	Soil sediment of China Sea	2016-06-19	China: Yellow sea and East China sea	JACSKI000000000	This study
s124	2.82043	15	2916	0.4886	99.34	0	0	A tidal flat of the Yellow Sea (E. aestuarii Type species)	not collected	Korea: Daepo Beach	JACSKH000000000	This study (CGMCC 1.6140T)
s59	2.93724	25	2992	0.4885	99.34	0	0	Marine algae of China Sea	2013-05-13	China: Nanji Island	JACSKG000000000	This study
EHD646	2.80274	17	2903	0.4884	96.69	0.66	0	Soil sediment of China Sea	2017-06-01	China: Yellow sea and East China sea	JACSKF000000000	This study
s34	2.9167	24	3030	0.4883	99.34	0.66	0	Soil sediment of China Sea	2017-06-03	China: Yellow sea and East China sea	JACSKE000000000	This study
s22	2.88314	29	2972	0.4883	99.34	0	0	Mangrove soil	2012-12-27	China: Beigang island	JACSKD000000000	This study
s48	2.85927	15	2906	0.4882	99.34	0	0	Mangrove soil	2018-11-09	China: Weizhou Island	JACSKC000000000	This study
s63	2.80477	17	2875	0.4881	99.34	0	0	Mangrove soil	2018-11-11	China: Weizhou Island	JACSKB000000000	This study
s37	3.00058	23	3054	0.488	99.34	0	0	Marine algae of Russia's Sakhalin Island	2013-09-10	Russia: Sakhalin Island	JACSKA000000000	This study
s162	3.0037	16	3101	0.4879	99.34	0.22	0	Salt lake of Ayding Lake in China	2017-09-02	China: Xinjiang	JACSJZ000000000	This study
s154	2.89018	135	2967	0.4878	99.34	0	0	Salt lake of Ayding Lake in China	2017-09-02	China: Xinjiang	JACSJY000000000	This study
s131	2.89046	19	2993	0.4878	99.34	0.22	0	Salt lake of Ayding Lake in China	2017-09-02	China: Xinjiang	JACSJX000000000	This study
s3	2.95027	22	3094	0.4877	99.34	0.22	0	Marine algae of China Sea	2018-05-06	China: Qingdao	JACSJW000000000	This study
s121	2.81258	15	2896	0.4876	99.34	0	0	A deep-sea hydrothermal vent (E. profundum Type species)	1999-06-01	Pacific Ocean: Deep-sea hydrothermal vent	JACSJV000000000	This study (DSM 17289T)
s132	2.97814	18	3060	0.4875	99.34	0.22	0	Marine algae of China Sea	2016-04-10	China:Weihai	JACSJU000000000	This study
s43	2.97813	18	3057	0.4874	99.34	0.22	0	Marine algae of China Sea	2018-06-22	China:Weihai	JACSJT000000000	This study
s195	2.90607	18	2989	0.4873	99.34	0	0	Soil sediment of Atlantic	2017-10-15	Atlantic Ocean: Sediment	JACSJS000000000	This study
s196	2.98405	32	3082	0.4873	99.34	0	0	Soil sediment of Atlantic	2017-10-15	Atlantic Ocean: Sediment	JACSJR000000000	This study
s75	2.83854	22	2924	0.4872	99.34	0	0	Soil sediment of Antarctic	2014-07-30	not collected	JACSJQ000000000	This study
s83	2.83883	23	2922	0.4872	99.34	0	0	Soil sediment of Antarctic	2014-07-31	not collected	JACSJP000000000	This study
s155	2.93439	29	3032	0.4872	99.34	0	0	Soil sediment of China Sea	2017-10-20	China: South China Sea	JACSJO000000000	This study
s163	3.28048	24	3429	0.4871	99.34	4.53	0	Magellan seamounts in West Pacific	2018-04-10	Pacific Ocean: Magellan Seamounts	JACSJN000000000	This study
s181	3.02988	17	3169	0.487	99.34	0	0	Soil sediment of China Sea	2017-10-20	China: South China Sea	JACSJM000000000	This study
s123	2.96496	39	3040	0.487	99.34	0	0	Seawater of China Sea	2017-07-03	China:Yantai	JACSJL000000000	This study
s140	3.20043	20	3350	0.4869	99.34	4.53	0	Seawater of Pacific Ocean	2017-08-02	Pacific Ocean: Seawater	JACSJK000000000	This study
J17977	2.95	28	3008	0.523	98.68	0	0	a water sample (E. aquaticum Type species)	not collected	Tikkar Tal Lake, Haryana, India	JAEQBB000000000	This study (JCM 17977T)
J14376	3.05	133	3099	0.4714	99.34	0.33	0	a moraine sample (E. soil type species)	1995-11	McMurdo Dry Valleys, Antarctica	JAEQBC000000000	This study (JCM 14376T)
HF60	2.70347	23	2684	0.5499	98.68	0	0	Inland lake			QPKS00000000
BMC-KP	3.31907	17	3418	0.4999	99.34	0	0	Terrene			NZ_LGIW00000000
Leaf196	2.9759	13	3059	0.4834	99.34	0	0	Arabidopsis leaf and root			NZ_LMPV00000000
RIT341	3.10702	15	3169	0.4801	99.34	0	0	Willow			NZ_JFYW00000000
NIO-1109	3.25281	11	3338	0.4742	99.34	0	0	Marine sediment			NZ_FMYN00000000
MH3	3.16419	1	3264	0.474	100	0	0	Lemna			NC_022794
RSA11	3.08306	53	3192	0.4739	99.34	0	0	Rice root			NZ_LDQV00000000
HHS31	3.24497	23	3343	0.4733	99.34	0	0	Glacier			NZ_MPSZ00000000
Leaf187	3.30956	16	3441	0.4728	99.34	0	0	Arabidopsis leaf and root			NZ_LMPR00000000
OS-77	3.15148	23	3240	0.4727	99.34	0	0	Terrene			NZ_BARY00000000
RSA42	3.09509	126	3155	0.4727	97.81	0.66	100	Rice root			NZ_LDQW00000000
U13-1	3.20863	1	3280	0.4723	99.34	0	0	Lake			NZ_CP015731
ZWU0009	3.2502	1	3309	0.4722	99.34	0	0	Zebrafish intestines			NZ_CP018057
DSM20416	3.27711	3	3419	0.472	99.34	0	0	Creamery waste			NZ_JNIR00000000
ZBG2	3.18572	54	3283	0.472	99.34	0	0	Soil			NZ_LFQN00000000
KKBO11	3.17732	60	3243	0.472	99.34	0	0	Surface water			NZ_LUCU00000000
255-15	3.04079	3	3078	0.4719	100	0	0	Siberian glacier			NC_010556
7-3	3.07824	9	3129	0.472	100	0.33	0	Permafrost			NZ_JHZS00000000
RIT594	3.08957	24	3172	0.472	100	0	0	Soil from tree root			NZ_QPKF00000000
KRL4	3.11808	48	3176	0.4719	99.34	0.33	0	Sediment from Tibetan glacier			NZ_MOLV00000000
B7	2.81586	1	2905	0.4719	98.52	0.33	0	Ginger lake, Antarctica			NC_018665
190-11	3.19122	9	3231	0.4721	100	0.33	0	Permafrost			NZ_JHZU00000000
DSM14481	3.22197	10	3279	0.4723	100	0.33	0	Garden pond			NZ_JHZV00000000
KCTC3810	3.26186	21	3328	0.4724	100	0.33	0	Garden pond			NZ_LVVL00000000
JCM12280	3.0894	3	3085	0.4723	99.34	0	0	Fish drain			NZ_JNIS00000000
DSM6208	3.0376	2	3085	0.4719	98.34	0.66	0	Potato wash			NZ_JNIQ00000000
8-11-1	2.90575	31	2957	0.4727	98.34	0.22	0	Water samples from salt lakes			ATKK00000000
ZOR0005	2.83766	50	2907	0.4736	98.34	0.66	0	Zebrafish intestines			NZ_JTLB00000000
AB2	2.8535	114	2923	0.475	98.34	0.66	0	Hyperalkaline spring			NZ_JNAA00000000
12-1	3.10194	72	3161	0.4758	98.34	6.62	100	Wastewater			NZ_JJMW00000000
S17	3.12736	163	3274	0.4774	97.66	0.68	0	Andean Lake stromatolite			NZ_ASXD00000000
SH31	3.02264	120	3095	0.4779	98.68	0.66	0	Saline wetland			NZ_LYTG00000000
RW-2	3.0195	23	3067	0.4821	98.68	0	0	pavilion lake microbialites			NZ_ATCL00000000
N139	2.95249	23	3048	0.4826	98.68	0	0	High-altitude Andean lakes			NZ_JMEH00000000
GIC31	2.97464	2	3040	0.484	98.68	0	0	Glacier ice			NZ_JNIP00000000
TNDT2	2.89184	66	2977	0.486	98.68	0	0	Rhizospheric soil			NZ_QLVE00000000
DSM16307	2.80505	4	2831	0.4899	99.34	0	0	A tidal flat of the Yellow Sea in Korea			NZ_JHZT00000000
NG55	3.13847	5	3192	0.488	99.34	0	0	Hot spring, Yellowstone Park, USA			NZ_JPOD00000000
AT1b	2.99989	1	3044	0.4879	99.34	0	0	Yellowstone Park, USA			NC_012673
JLM-2	2.89997	10	2977	0.4879	99.34	0	0	Deep-Sea ferromanganese nodules			NZ_LDNY00000000
PHM11	2.91874	23	3042	0.4876	99.34	1.55	25	Saline soil			NZ_MRSV00000000
HVEsp1	2.84882	2	2904	0.4874	99.34	0.66	0	Active hydrothermal vent in Okinawa Trough			NZ_MTCT00000000
