# Supplementary material for: Comparative Genomics of Exiguobacterium Reveals What Makes a Cosmopolitan Bacterium
Source: mSystems. 2021 Jul 20;6(4):e00383-21. doi: 10.1128/mSystems.00383-21 (PMC8407118; doi:10.1128/mSystems.00383-21)
Supplement: TABLE S3 [file msystems.00383-21-st003.xlsx]

## Sheet: Sheet1
Temperature, pH and salinity tolerance test of 105 Exiguobacterium strains
	Temperature(℃)	Salinity(%)	pH
s140	10-50	0-12	7-11
s123	10-45	0-10	7-11
s181	10-50	0-14	7-11
s163	10-50	0-11	7-11
s155	10-50	0-12	7-11
s83	4-45	0-12	7-11
s75	4-45	0-13	7-11
s196	10-45	0-12	7-11
s195	4-50	0-13	7-11
s43	4-50	0-15	7-11
s132	4-50	0-12	7-11
s121	4-50	0-13	7-11
s3	4-45	0-12	7-11
s131	4-50	0-12	7-11
s154	10-50	0-8	7-11
s162	4-50	0-13	7-11
s37	10-50	0-13	7-11
s63	4-50	0-15	4-11
s48	4-50	0-15	7-11
s22	10-50	0-15	7-11
s34	4-45	0-15	7-11
EHD646	4-45	0-15	7-11
s59	4-45	0-15	7-11
s124	4-45	0-15	7-11
s35	4-45	0-10	7-11
EBG647	4-45	0-15	7-11
s160	4-45	0-15	7-11
s129	4-45	0-13	7-11
s189	4-45	0-12	7-11
s183	4-45	0-14	7-11
CH10	4-45	0-15	7-11
s67	4-40	0-13	7-11
s13	4-40	0-12	7-11
s57	4-40	0-13	7-11
s89	4-50	0-13	7-11
s38	4-45	0-15	4-11
s139	4-40	0-13	7-11
ERU653	4-50	0-15	7-11
s73	4-40	0-13	7-11
s101	4-40	0-12	7-11
s82	4-45	0-14	7-11
s126	10-45	0-13	7-11
s52	4-45	0-12	7-11
s4	4-40	0-10	7-11
s40	4-45	0-6	7-11
E.TIA.1	4-45	0-7	7-11
s55	4-50	0-10	7-11
s21	4-45	0-7	7-11
s69	4-45	0-8	7-11
s64	4-45	0-8	4-11
s18	4-45	0-11	7-11
s141	4-45	0-12	7-11
s5	4-45	0-8	7-11
s28	4-45	0-8	7-11
s16	4-45	0-8	7-11
s6	4-40	0-8	5-11
s7	4-45	0-8	4-11
s50	4-45	0-11	7-11
s157	4-45	0-8	7-11
s56	4-45	0-8	7-11
s26	4-45	0-10	7-11
s194	4-45	0-8	7-11
s151	4-45	0-8	7-11
s70	4-45	0-7	7-11
s36	4-45	0-12	4-11
s152	4-50	0-12	7-11
E4787	4-45	0-7	7-11
s149	4-45	0-6	7-11
s146	4-40	0-7	7-11
s142	4-40	0-8	7-11
s150	4-40	0-10	7-11
s122	4-45	0-11	7-11
s104	4-45	0-15	5-11
s100	4-40	0-15	5-11
ERU656	4-35	0-13	5-11
s81	4-35	0-14	7-11
s125	4-35	0-15	7-11
s105	4-35	0-14	7-11
s133	4-35	0-14	7-11
s102	4-40	0-15	7-11
s95	4-40	0-14	7-11
s90	4-40	0-14	7-11
s127	4-35	0-14	7-11
s80	4-45	0-13	7-11
H66	4-40	0-12	5-11
s193	4-35	0-12	5-11
s192	4-40	0-11	7-11
s128	4-35	0-8	7-11
s166	4-35	0-10	5-11
s145	4-40	0-8	5-11
s138	4-40	0-10	5-11
s143	4-45	0-12	5-11
s46	4-45	0-13	4-11
s91	4-45	0-12	4-11
s39	4-45	0-13	5-11
s78	4-50	0-12	5-11
s191	4-35	0-10	7-11
s144	4-45	0-10	5-11
s168	4-35	0-10	5-11
s11	4-45	0-12	5-11
E.VS.2	4-45	0-12	5-11
s161	4-40	0-10	5-11
s130	4-50	0-10	5-11
J17977	15-42	0-10	5-12
J14376	4-30	0-5.8	6-10
