# Supplementary material for: Comparative Genomics of Exiguobacterium Reveals What Makes a Cosmopolitan Bacterium
Source: mSystems. 2021 Jul 20;6(4):e00383-21. doi: 10.1128/mSystems.00383-21 (PMC8407118; doi:10.1128/mSystems.00383-21)
Supplement: TABLE S4 [file msystems.00383-21-st004.xlsx]

## Sheet: ANI
Average nucleotide identity (ANI) analysis of 147 Exiguobacterium strains
Species	Strain	HF60	BMC-KP	E.VS.2	s11	NIO-1109	HHS31	Leaf187	OS-77	MH3	RSA11	s161	ZBG2	KKBO11	SH7725	s78	s143	s91	s39	s46	RSA42	s168	ZWU0009	DSM20416	U13-1	s144	s130	Leaf196	RIT341	190-11	E2659	DSM14481	KCTC3810	KRL4	B7	J14376	s128	7-3	RIT594	s166	255-15	s138	s145	FJ3117	JCM12280	H66	s80	s102	s127
E. flavidum	HF60T	100
N1	BMC-KP	78.9001	100
E. acetylicum	E.VS.2	79.2789	90.774	100
E. acetylicum	s11	79.0087	90.7482	99.9996	100
E. enclense E. acetylicum	NIO-1109T	79.1171	90.6334	97.5703	97.5825	100
E. indicum E. acetylicum	HHS31T	78.9734	90.8722	97.5011	97.5395	97.8851	100
E. acetylicum	Leaf187	79.0933	90.9077	97.7517	97.7626	97.9261	98.2039	100
E. acetylicum	OS-77	78.9409	90.649	97.5249	97.5118	97.8265	97.9231	98.2203	100
E. acetylicum	MH3	79.4093	90.5777	97.7425	97.8264	97.9656	98.039	98.3389	98.2334	100
E. indicun E. acetylicum	RSA11	79.1041	90.5672	97.6705	97.7292	98.109	98.2162	98.2723	98.0743	98.2137	100
E. acetylicum	s161	79.1224	90.3142	97.422	97.4117	96.8373	96.7424	96.7712	96.9412	96.9601	96.8711	100
E. indicun E. acetylicum	ZBG2	78.9897	90.3466	95.0089	94.9759	94.9988	95.0135	95.1412	95.0979	95.1532	95.1054	95.4403	100
E. acetylicum	KKBO11	79.0264	89.9702	95.4622	95.4674	95.6095	95.5151	95.6531	95.5691	95.7492	95.6356	95.8956	96.6597	100
E. acetylicum	s191	79.0726	90.0485	95.3674	95.3517	95.4655	95.4223	95.4043	95.3745	95.4465	95.5427	95.8058	96.5799	98.1333	100
E. acetylicum	s78	79.0069	90.1749	95.6111	95.573	95.5536	95.5539	95.5039	95.3777	95.5018	95.6102	95.7637	96.7575	97.2031	97.1674	100
E. acetylicum	s143	78.9005	90.1347	95.4254	95.4213	95.6239	95.6055	95.559	95.4402	95.6357	95.7721	95.8017	96.553	97.3284	97.133	97.984	100
E. acetylicum	s91	79.0841	90.1206	95.4419	95.448	95.4567	95.5448	95.4514	95.4084	95.6712	95.6962	95.6105	96.4622	97.3438	97.1919	97.9071	97.9093	100
E. acetylicum	s39	78.9347	90.1432	95.57	95.5074	95.5441	95.5958	95.5644	95.5404	95.6207	95.6681	95.8077	96.5632	97.2601	97.07	98.2421	98.1084	97.9438	100
E. acetylicum	s46	79.0054	90.1497	95.5599	95.5375	95.5565	95.5796	95.6019	95.5246	95.6816	95.7187	95.7673	96.5302	97.2277	97.1465	98.0082	98.0213	97.9386	98.2429	100
E. indicun E. acetylicum	RSA42	79.3538	89.8646	94.8243	94.8851	94.9215	94.8891	94.7694	94.7089	94.8703	94.923	94.8417	95.4364	95.8879	95.8486	95.9705	95.985	95.9795	95.9472	95.9632	100
E. acetylicum	s168	79.0604	89.9254	94.021	94.0393	94.0623	94.0181	94.0356	94.0057	94.1146	94.1953	94.2844	94.9464	94.9146	94.9229	94.9801	95.0136	94.8831	95.0162	95.0608	94.8214	100
E. acetylicum	ZWU0009	79.2658	90.0358	93.9508	93.9316	93.9385	94.0389	94.0813	93.9864	94.0643	94.1118	94.2349	95.2186	95.0553	95.0108	95.0613	95.1389	95.0734	95.1756	95.1469	94.8747	96.6064	100
E. acetylicum	DSM 20416T	79.3634	90.0441	93.9959	94.0137	94.024	94.0863	94.0424	94.0625	94.2517	94.252	94.2579	95.3331	95.1525	95.0729	95.1852	95.1763	95.0925	95.2223	95.1893	95.0611	96.616	98.4623	100
E. acetylicum	U13-1	79.1462	90.1191	94.2432	94.2258	94.301	94.3036	94.266	94.1929	94.3213	94.2922	94.4859	95.3566	95.2899	95.3213	95.3761	95.3379	95.3305	95.3588	95.3542	95.032	96.6127	98.4188	98.3438	100
E. acetylicum	s144	79.1434	90.0638	94.1172	94.1436	94.2091	94.1862	94.1008	94.1237	94.2086	94.1968	94.3963	95.3237	95.3055	95.2763	95.3805	95.2686	95.3046	95.3166	95.361	95.0289	96.4524	98.0736	98.163	99.0695	100
N2	s130	79.1291	89.3396	92.1019	92.1981	91.8923	91.8895	91.8539	91.7857	91.8541	91.953	92.1639	92.1745	92.3761	92.2765	92.3968	92.3596	92.3825	92.439	92.4881	91.964	92.5963	91.9461	91.7336	91.8388	92.1067	100
N2	Leaf196	79.1869	89.3215	91.2141	91.2408	90.8088	90.8194	90.9325	90.8228	91.0217	91.0606	91.271	91.2973	91.4543	91.3633	91.1645	91.3314	91.2908	91.4434	91.3195	91.0701	91.9418	91.4068	91.0653	91.1793	91.1989	96.5061	100
N2	RIT341	79.1317	89.4	91.2969	91.183	90.915	90.888	91.0105	90.9668	91.0533	91.1253	91.4654	91.4132	91.4639	91.4764	91.38	91.4172	91.3498	91.5297	91.5161	91.1884	91.9277	91.4933	91.1047	91.2733	91.2587	96.5128	98.354	100
E. undae	190-11	79.4848	80.8101	81.0678	81.0832	80.9689	81.0534	81.0416	81.0698	81.165	80.9836	81.0895	81.0932	81.1192	80.9894	80.9718	80.8886	80.9831	81.0118	81.0525	81.0749	81.1352	81.1153	81.1217	81.1799	81.0196	80.7932	80.8939	80.8424	100
E. undae	s192	79.3553	80.9581	81.0699	81.0009	81.0953	81.0359	81.0193	80.9873	80.9014	81.089	81.1899	80.9903	81.0592	81.0121	81.0947	80.9915	81.0967	81.0768	80.8941	81.1072	81.1966	80.9883	80.9718	80.9634	80.9177	81.0203	81.0085	80.9518	97.266	100
E. undae	DSM 14481T	79.4097	80.8426	81.0152	81.061	81.0861	80.9514	80.9755	80.9875	81.0023	81.1238	81.1517	81.11	81.0215	81.0566	81.0426	80.9256	80.9072	80.9828	81.0473	81.0718	81.0336	80.9436	81.0209	81.1586	80.9426	80.9438	80.9404	80.9776	97.4775	97.0279	100
E. undae	KCTC3810	79.1893	80.9724	81.117	81.0707	81.1299	80.9726	81.0247	80.931	80.8264	81.1526	81.2074	81.1206	80.9849	81.1231	81.0625	80.9853	80.8438	81.0648	81.0991	81.0425	81.1076	81.1047	81.0445	81.0534	80.9971	81.0295	80.8277	80.996	97.3604	97.0509	99.9938	100
E. antarcticum	KRL4	79.1999	80.8008	80.8974	81.0384	80.7109	80.7826	80.7801	80.6509	80.7575	80.9202	80.7824	80.6942	80.689	80.7438	80.7457	80.8378	80.6258	80.8296	80.8017	80.8565	80.8687	80.6348	80.7663	80.7209	80.6809	80.7914	80.6812	80.789	88.1337	87.9555	87.9796	87.9308	100
E. antarcticum	B7	79.1346	80.9014	80.9818	80.9538	80.8337	80.8285	80.7568	80.8417	81.1481	80.9915	80.9386	80.7752	80.7664	80.8112	80.6592	80.7854	80.8378	80.8742	80.9511	80.9066	80.8791	80.9074	81.0298	81.0338	80.8611	80.7652	80.824	80.7438	87.1311	86.9257	86.966	86.946	93.89	100
E. soli E. antarcticum	J14376 (JCM 14376T)	79.0435	81.1214	80.8998	80.8874	80.9346	80.8903	80.978	80.7775	81.1186	81.1217	81.0009	80.9027	80.897	80.7235	80.9687	80.8265	81.0976	80.9743	80.9572	80.8622	80.9558	80.8393	80.9296	80.8065	80.8593	80.8669	80.8532	80.7413	87.1569	87.167	87.0922	87.1945	94.7003	97.658	100
E. soli E. antarcticum	s128 (DSM 22015T)	79.1813	81.1203	80.9949	81.0067	81.0413	80.8561	80.8909	80.7381	80.8315	80.9773	81.0952	80.9057	80.9763	80.8368	81.0131	80.9623	81.2097	81.0466	81.1458	80.9632	80.9322	80.8557	81	80.768	80.927	80.9141	80.9389	80.9977	87.1639	87.0646	87.2018	87.1365	94.7451	97.6333	99.9931	100
E. sibiricum	7-3(PT)	79.2117	80.9151	80.7931	80.8965	80.8343	80.8022	80.8271	80.8302	81.061	80.879	81.0236	80.7853	80.9454	80.8133	80.8052	80.7555	80.8084	81.0135	80.7559	80.9625	80.8708	80.8387	80.9416	80.9433	80.7352	80.7996	80.9683	80.8618	87.1403	87.1232	86.8657	86.8907	87.4699	86.4966	86.6634	86.5699	100
N3	RIT594	78.8448	81.1348	81.0614	81.2003	81.116	80.975	80.9204	81.0274	80.8556	81.0342	81.0814	80.8119	81.1605	80.9127	80.8406	80.8759	80.6357	81.0928	80.929	80.9465	81.0473	80.8106	80.9269	80.8267	80.9937	81.105	80.9362	81.1382	86.1736	86.2176	86.0764	86.0755	86.4103	86.0484	86.0257	86.0423	92.0951	100
N3	s166	79.0036	80.718	80.6389	80.6748	80.7052	80.6941	80.671	80.9287	80.7251	80.6201	80.7283	80.7466	80.6371	80.7252	80.7902	80.5847	80.7047	80.8159	80.6654	80.8062	80.7459	80.6939	80.638	80.6237	80.7708	80.7249	80.7796	80.8497	86.0416	85.9426	86.0604	86.0109	86.4049	85.89	85.9427	85.8957	92.2826	95.1181	100
E. sibiricum E. artemiae	255-15T	79.1674	80.7116	80.9877	81.0466	80.7917	80.8893	80.941	80.9052	81.2115	80.9048	80.9045	80.877	80.8773	80.8119	80.7969	80.9151	80.7558	80.8772	80.8816	81.1028	80.9414	81.2248	81.341	81.033	80.9002	81.0292	81.0215	80.8311	86.2577	85.7926	86.1265	85.9862	85.752	86.2742	85.6156	85.6112	90.3347	91.4008	90.9591	100
E. artemiae	s138	78.9241	80.9544	80.8941	80.9305	80.8343	80.8183	80.8632	80.9522	81.0088	80.9062	81.0614	80.8586	80.9501	80.936	80.8124	80.9346	80.732	81.049	80.8888	80.9202	81.0206	80.9626	81.0304	80.8909	80.9034	80.8125	80.9483	80.8945	86.0283	85.8552	86.0027	85.9755	85.8599	85.7928	85.6605	85.6325	90.4374	91.8008	91.1978	97.0895	100
E. artemiae	s145 (DSM 16484T)	78.8884	81.2329	81.1496	81.2017	81.0167	80.9738	81.0532	80.9854	81.0844	80.9033	81.2807	80.9892	81.0152	81.0611	80.9952	81.1049	80.8091	81.2195	81.0064	80.9563	81.229	80.9921	81.0318	80.8719	81.2115	80.9219	80.8567	80.9767	86.1172	85.9675	86.2145	86.3668	85.9697	85.8705	85.6124	85.647	90.1615	91.5312	90.9395	96.8326	98.3156	100
N4	s193	79.0538	81.0319	81.1148	81.2608	81.1875	81.0581	80.9237	80.9019	80.9582	81.0365	80.9334	81.0184	80.977	81.2071	81.051	80.9272	81.0264	81.1149	81.0966	81.0865	81.117	80.9678	81.0935	81.06	81.0826	81.0248	81.0547	81.1258	82.688	82.7098	82.8006	82.8374	82.3674	82.5371	82.3877	82.4754	82.3867	82.4131	82.1854	82.393	82.2806	82.4807	100
E. oxidotolerans	JCM12280T	79.4129	81.1715	81.4218	81.4668	81.2171	81.3841	81.1535	81.1368	81.469	81.3691	81.1589	81.1104	81.1082	81.1415	81.1396	81.0895	80.8803	81.2519	81.0292	81.0524	81.1047	81.4841	81.5219	81.3586	81.1448	81.0039	81.0907	80.8787	82.6069	82.5582	82.5709	82.4675	82.439	82.5787	82.4427	82.4789	82.158	82.0102	81.9826	82.446	82.1959	82.2347	90.3723	100
E. oxidotolerans	H66	78.8938	81.2423	81.6638	81.7007	81.3731	81.7419	81.5633	81.3917	81.1045	81.2086	81.4199	81.3187	80.9887	81.2751	81.1089	81.3809	81.1823	81.3255	81.241	80.9926	81.4149	81.226	81.3669	81.1731	81.4745	81.3472	81.0224	80.936	82.2797	82.3091	82.3337	82.5637	82.36	82.3441	82.4145	82.4043	82.2789	82.149	81.9475	82.0253	82.0912	82.3068	89.4553	95.886	100
E. oxidotolerans	s80	79.018	81.2413	81.6967	81.6945	81.3042	81.549	81.5368	81.096	80.9483	80.8783	81.4053	81.2591	80.8914	81.3151	81.3363	81.3488	81.165	81.4525	81.3454	80.7784	81.2481	81.2582	81.4009	81.2569	81.3412	81.1939	80.794	81.0649	82.1782	82.3677	82.4129	82.4203	82.1716	82.2812	82.3381	82.3388	82.242	82.0665	81.8424	82.039	82.1099	82.1799	89.3015	95.8026	98.134	100
E. oxidotolerans	s102	79.011	81.1872	81.1502	81.2218	81.1001	81.0885	81.0241	81.1314	81.117	81.0214	81.0914	80.9022	81.0024	81.0539	81.1178	81.1116	80.9865	81.1181	81.1849	81.0445	81.1666	81.0868	81.0945	80.9957	81.0946	80.8427	80.8029	80.9244	82.517	82.5943	82.8349	82.7309	82.2856	82.4361	82.3857	82.4376	82.2727	82.0186	82.0651	82.1197	82.27	82.0716	89.2803	95.6849	98.0946	98.8118	100
E. oxidotolerans	s127	79.0391	81.0751	81.1501	81.1697	81.0176	80.9662	81.1736	81.1382	81.0656	80.957	81.1316	80.9323	81.1364	81.4139	80.9848	81.0057	80.942	81.1402	81.1451	80.9376	81.1553	81.1597	81.1663	80.9342	81.1829	80.8995	80.8462	81.0884	82.6051	82.5351	82.6248	82.5163	82.1934	82.1896	82.3043	82.4952	82.2995	82.1379	82.0107	82.0751	82.1614	82.2335	89.3439	95.7947	97.9113	98.6532	99.0904	100
E. oxidotolerans	s90	79.1714	80.8921	81.0856	81.0591	80.8769	80.952	80.9401	81.0291	80.8679	80.9264	81.0483	80.8502	81.1802	81.0962	81.0903	81.0987	80.9541	81.1515	81.1378	80.9486	81.1758	81.0872	81.256	81.0743	81.1077	80.918	80.705	80.8412	82.2917	82.224	82.4797	82.4556	82.272	82.4159	82.52	82.5545	82.3418	82.2471	81.9076	82.1254	82.2905	82.2487	89.3325	95.7673	98.1316	98.6656	98.9748	98.9497
E. oxidotolerans	s95	79.0914	80.8623	80.9548	81.012	80.8958	80.973	80.9118	80.9167	80.9764	80.7798	81.0096	80.9195	81.0901	81.0586	81.0754	80.9384	81.0416	81.1477	81.146	80.896	81.0436	81.0248	81.1956	81.0255	81.1104	80.8319	80.7842	80.8412	82.2948	82.4783	82.5866	82.4272	82.2199	82.3068	82.3972	82.3807	82.1906	81.9359	82.0436	81.9968	82.0922	82.1832	89.3008	95.7709	98.052	98.8045	99.0848	99.1076
E. oxidotolerans	s133	79.1232	81.1882	81.4	81.4695	81.2178	81.3497	81.2255	81.2093	81.1348	81.036	81.2303	81.0549	81.0899	81.1532	81.1403	81.1816	81.1012	81.2367	81.2221	81.0985	81.225	81.2315	81.4445	81.1489	81.2881	80.9398	80.9896	80.906	82.6673	82.6424	82.8238	82.9791	82.2408	82.4246	82.4935	82.4592	82.5303	82.2156	82.0857	82.1793	82.2072	82.3407	89.4134	95.7147	97.8961	98.5064	99.0547	99.0719
E. oxidotolerans	ERU656	79.0005	80.9356	81.1531	81.239	81.1431	81.1814	80.9131	81.0337	80.9698	81.1886	81.0382	80.9232	80.9833	81.084	81.0197	81.0958	80.9835	81.1154	81.0768	80.9853	81.0587	81.0662	81.2234	80.9413	81.0895	81.036	80.9117	80.9081	82.6297	82.7044	82.6416	82.5643	82.246	82.3959	82.3658	82.4126	82.2887	82.1086	81.9801	82.0366	82.0608	82.2324	89.4026	95.6791	97.8503	98.5926	99.0323	99.0471
E. oxidotolerans	s100	79.1327	81.1922	81.3129	81.1088	81.1275	81.2164	81.2592	81.2824	81.1669	81.1617	81.0362	80.9374	81.1319	81.1125	80.983	81.1033	80.9014	81.1859	81.0406	81.0148	81.1056	81.0349	81.1997	81.0059	81.1424	81.0225	80.8038	80.8995	82.6639	82.5536	82.7868	82.5945	82.2497	82.3736	82.2892	82.5225	82.3682	82.0723	81.8827	82.1974	82.0857	82.0485	89.3909	95.7208	98.0969	98.8402	99.0961	99.1394
E. oxidotolerans	s104	79.1222	81.0717	81.1499	81.1015	80.9875	81.1149	81.0871	81.1983	81.1598	80.9663	81.0268	81.037	81.0309	81.0024	80.9228	81.0365	80.8512	81.0479	81.0066	80.9426	81.1228	80.9641	81.0613	80.9522	81.1076	80.9804	80.7647	80.9275	82.5258	82.3999	82.6476	82.561	82.2602	82.2924	82.3428	82.4678	82.3433	82.2297	81.9074	82.021	82.1467	82.0436	89.4193	95.6999	98.115	98.8533	99.0786	99.1183
E. oxidotolerans	s105	79.1324	81.2989	81.5543	81.6273	81.3598	81.355	81.243	81.2977	81.0659	80.8438	81.4806	81.1886	80.925	81.3377	81.3071	81.7796	81.4271	81.3844	81.4857	80.8591	81.5151	81.2977	81.6874	81.2455	81.5903	81.2888	80.9259	81.1505	82.473	82.3333	82.4177	82.4633	82.0925	82.2729	82.3496	82.5479	82.3441	82.0776	81.8995	82.1012	82.0556	82.2095	89.2612	95.7337	97.9577	98.6794	98.9938	98.9743
E. oxidotolerans	s125	79.1096	81.3328	81.5167	81.5454	81.4126	81.4371	81.3611	81.3104	81.1046	80.9897	81.5332	81.2046	81.023	81.3867	81.3036	81.7331	81.4023	81.3466	81.4784	80.9676	81.4534	81.3405	81.7198	81.3285	81.5699	81.2293	80.9272	81.1831	82.4932	82.4481	82.5334	82.6262	82.2707	82.2955	82.2956	82.5008	82.2366	82.1268	81.9474	82.1229	82.0787	82.2032	89.2753	95.7239	97.9935	98.6716	99.0008	98.9894
E. oxidotolerans	s81	79.1107	81.2749	81.3829	81.4439	81.3908	81.3591	81.32	81.2104	80.9304	80.9326	81.4081	81.1748	81.0388	81.3984	81.3518	81.5516	81.3337	81.513	81.4418	80.9219	81.3791	81.2944	81.7414	81.2914	81.6857	81.325	80.95	81.1316	82.4226	82.4096	82.4664	82.564	82.2494	82.2618	82.3861	82.4221	82.2401	82.1441	81.8351	82.1279	82.2029	82.4088	89.2763	95.776	97.9869	98.6646	99.0114	98.9926
E. aurantiacum	DSM6208T
E. aurantiacum	8-11-1
E. aurantiacum	ZOR0005
E. himgiriensis	s122 (DSM 27935T)
E. alkaliphilum	AB2
E. alkaliphilum	12-1T
E. alkaliphilum	s150
N5	S17
N5	SH31
N5	s142
N6	TNDT2
N7	s7
N7	s6
N7	s16
N7	s28
N7	s5
N7	s141
N7	s18
N7	s64
N7	s69
N7	s21
N7	s55
N7	E.TIA.1
N7	s40
N7	s4
N7	s52
E. aquaticum	J17977 (JCM17977T)
N8	s146
E. mexicanum	s149 (DSM 16483T)
E. mexicanum	E4787
E. mexicanum	s152
E. mexicanum	s36
E. mexicanum	RW-2
E. mexicanum	s70
E. mexicanum	N139
E. mexicanum	s194
E. mexicanum	s151
E. mexicanum	GIC31
E. mexicanum	s26
E. mexicanum	s56
E. mexicanum	s157
E. mexicanum	s50
N9	s126
N10	CH10
N10	s183
N10	s189
N10	s129
N10	s160
E. aestuarii	EBG647
E. aestuarii	s35
E. aestuarii	s124 (CGMCC 1.6140T)
E. aestuarii	s59
E. aestuarii	EHD646
E. aestuarii	s34
N11	s82
E. marinum	s101
E. marinum	s73
E. marinum	DSM16307T
E. marinum	s57
E. marinum	s13
E. marinum	s67
E. marinum	ERU653
E. marinum	s139
E. marinum	s38
E. marinum	s89
N12	s22
N12	s48
N12	s63
E. profundum	NG55
E. profundum	s37
E. profundum	JLM-2
E. profundum	AT1b
E. profundum	s162
E. profundum	s154
E. profundum	s131
E. profundum	s3
E. profundum	PHM11
E. profundum	s121 (DSM 17289T)
E. profundum	s132
E. profundum	s43
E. profundum	s195
E. profundum	HVEsp1
E. profundum	s196
E. profundum	s140
E. profundum	s155
E. profundum	s163
E. profundum	s181
E. profundum	s123
E. profundum	s75
E. profundum	s83
[truncated: 99 more columns]
