# Supplementary material for: Comparative Genomics of Exiguobacterium Reveals What Makes a Cosmopolitan Bacterium
Source: mSystems. 2021 Jul 20;6(4):e00383-21. doi: 10.1128/mSystems.00383-21 (PMC8407118; doi:10.1128/mSystems.00383-21)
Supplement: TABLE S5 [file msystems.00383-21-st005.xlsx]

## Sheet: Sheet1
Niche distribution of 147 Exiguobacterium strains basing on phylogenetic
Strain	Taxonomy	Ecological niches	Classification
HF60	E. flavidum	Hongfeng Lake	Freshwater
BMC-KP	N1	Apartment interior at Bryn Mawr College	Other
E.VS.2	E. acetylicum	Seawater	Marine seawater
s11	E. acetylicum	Marine sediment	Marine sediment
NIO-1109	E. acetylicum	Marine sediment	Marine sediment
HHS31	E. acetylicum	Gglacier	Extreme environment glacier
Leaf187	E. acetylicum	Arabidopsis leaf and root	Plant leaf and root
OS-77	E. acetylicum	Tepid spring	Extreme environment tepid spring
MH3	E. acetylicum	Rhizosphere of Lemna minor	Plant rhizosphere
RSA11	E. acetylicum	Rice seed	Plant
s161	E. acetylicum	Takifugu obscurus intestines	Animal
ZBG2	E. acetylicum	Soil	Soil
KKBO11	E. acetylicum	Wastewater	Wastewater
s191	E. acetylicum	Alcyonacea	Marine
s78	E. acetylicum	Seawater	Marine seawater
s143	E. acetylicum	Seawater	Marine seawater
s91	E. acetylicum	Wastewater	Wastewater
s39	E. acetylicum	Marine sediment	Marine sediment
s46	E. acetylicum	Seawater	Marine seawater
RSA42	E. acetylicum	Rice seed	Plant
s168	E. acetylicum	Soil	Soil
ZWU0009	E. acetylicum	Zebrafish intestines	Animal
DSM20416	E. acetylicum	Creamery waste	Wastewater
U13-1	E. acetylicum	Concentrated water of lake Untersee	Freshwater
s144	E. acetylicum	Marine sediment	Marine sediment
s130	N2	Marine sediment	Marine sediment
Leaf196	N2	Arabidopsis leaf and root	Plant leaf and root
RIT341	N2	Willow (Salix sp.)	Plant
190-11	E. undae	Permafrost	Extreme environment permafrost
s192	E. undae	Seawater	Marine seawater
DSM14481	E. undae	Garden pond	Freshwater
KCTC3810	E. undae	Garden pond	Freshwater
KRL4	E. antarcticum	Tibetan glacier	Extreme environment glacier
B7	E. antarcticum	Ginger lake, Antarctica	Freshwater
J14376	E. antarcticum	Moraine	Extreme environment moraine
s128	E. antarcticum	-	-
7-3	E. sibiricum	Permafrost	Extreme environment permafrost
RIT594	N3	Soil from tree root	Plant rhizosphere
s166	N3	Soil	Soil
255-15	E. artemiae	Siberian glacier	Extreme environment glacier
s138	E. artemiae	Marine sediment	Marine sediment
s145	E. artemiae	-	-
s193	N4	Marine	Marine
JCM12280	E. oxidotolerans	Fish drain	Wastewater
H66	E. oxidotolerans	Seaweed surface	Marine seaweed
s80	E. oxidotolerans	Seaweed surface	Marine seaweed
s102	E. oxidotolerans	Seaweed surface	Marine seaweed
s127	E. oxidotolerans	Seaweed surface	Marine seaweed
s90	E. oxidotolerans	Seaweed surface	Marine seaweed
s95	E. oxidotolerans	Marine sediment	Marine sediment
s133	E. oxidotolerans	Seaweed surface	Marine sediment
ERU656	E. oxidotolerans	Seaweed surface	Marine seaweed
s100	E. oxidotolerans	Seaweed surface	Marine seaweed
s104	E. oxidotolerans	Marine sediment	Marine sediment
s105	E. oxidotolerans	Seaweed surface	Marine seaweed
s125	E. oxidotolerans	Seaweed surface	Marine seaweed
s81	E. oxidotolerans	Marine sediment	Marine sediment
DSM6208	E. aurantiacum	Potato wash water	Wastewater
8-11-1	E. aurantiacum	Salt lake	Extreme environment salt lake
ZOR0005	E. aurantiacum	Zebrafish intestines	Marine animal
s122	E. himgiriensis	-	-
AB2	E. alkaliphilum	Hyperalkaline spring	Extreme environment hyperalkaline spring
12-1	E. alkaliphilum	Wastewater	Wastewater
s150	E. alkaliphilum	Fermentation substrate	Other
S17	N5	Andean Lake stromatolite	Freshwater
SH31	N5	Saline wetland	Extreme environment saline wetland
s142	N5	Seawater	Marine seawater
TNDT2	N6	Date palm tree rhizospheric soil	Plant rhizosphere
s7	N7	Sseawater	Marine seawater
s6	N7	Marine seaweed	Marine seaweed
s16	N7	Marine seawater	Marine seawater
s28	N7	Marine sediment	Marine sediment
s5	N7	Marine sediment	Marine sediment
s141	N7	Marine sediment	Marine sediment
s18	N7	Seaweed surface	Marine seaweed
s64	N7	Okinawa trough shrimp	Marine animal
s69	N7	Seawater	Marine seawater
s21	N7	Seawater	Marine seawater
s55	N7	Marine sediment	Marine sediment
E.TIA.1	N7	Lake	Freshwater
s40	N7	Marine sediment	Marine sediment
s4	N7	Marine sediment	Marine sediment
s52	N7	Marine sediment	Marine sediment
J17977	E. aquaticum	Freshwater	Freshwater
s146	N8	Marine sediment	Marine sediment
s149	E. mexicanum	-	-
E4787	E. mexicanum	Marine sediment	Marine sediment
s152	E. mexicanum	Mariana trench water	Marine seawater
s36	E. mexicanum	Seaweed surface	Marine seaweed
RW-2	E. mexicanum	Pavilion lake microbialites	Freshwater
s70	E. mexicanum	Seaweed surface	Marine seaweed
N139	E. mexicanum	Freshwater	Freshwater
s194	E. mexicanum	Tidal flats	Tidal flats
s151	E. mexicanum	Marine sediment	Marine sediment
GIC31	E. mexicanum	Glacier ice	Extreme environment glacier
s26	E. mexicanum	Marine sediment	Marine sediment
s56	E. mexicanum	Marine sediment	Marine sediment
s157	E. mexicanum	Marine sediment	Marine sediment
s50	E. mexicanum	Marine seawater	Marine seawater
s126	N9	Seaweed surface	Marine seaweed
CH10	N10	Seaweed surface	Marine seaweed
s183	N10	Marine seawater	Marine seawater
s189	N10	Mangrove soil	Tidal flats
s129	N10	Marine sediment	Marine sediment
s160	N10	Seaweed surface	Marine seaweed
EBG647	E. aestuarii	Marine sediment	Marine sediment
s35	E. aestuarii	Marine sediment	Marine sediment
s124	E. aestuarii	-	-
s59	E. aestuarii	Marine sediment	Marine sediment
EHD646	E. aestuarii	Marine sediment	Marine sediment
s34	E. aestuarii	Marine sediment	Marine sediment
s82	N11	Seaweed surface	Marine seaweed
s101	E. marinum	Seaweed surface	Marine seaweed
s73	E. marinum	Seaweed surface	Marine seaweed
DSM16307	E. marinum	Marine	Marine
s57	E. marinum	Seaweed surface	Marine seaweed
s13	E. marinum	Seaweed surface	Marine seaweed
s67	E. marinum	Marine sediment	Marine sediment
ERU653	E. marinum	Marine sediment	Marine sediment
s139	E. marinum	Marine sediment	Marine sediment
s38	E. marinum	Marine sediment	Marine sediment
s89	E. marinum	Seaweed surface	Marine seaweed
s22	N12	Mangrove soil	Tidal flats
s48	N12	Mangrove soil	Tidal flats
s63	N12	Mangrove soil	Tidal flats
NG55	E. profundum	Hot spring, Yellowstone Park, USA	Extreme environment hot spring
s37	E. profundum	Marine sediment	Marine sediment
JLM-2	E. profundum	Deep-Sea Ferromanganese Nodules	Marine
AT1b	E. profundum	Hot spring, Yellowstone Park, USA	Extreme environment hot spring
s162	E. profundum	Salt lake of Ayding Lake in China	Salt lake
s154	E. profundum	Salt lake of Ayding Lake in China	Salt lake
s131	E. profundum	Salt lake of Ayding Lake in China	Salt lake
s3	E. profundum	Seaweed surface	Marine
PHM11	E. profundum	Saline soil	Extreme environment saline soil
s121	E. profundum	-	-
s132	E. profundum	Seaweed surface	Marine seaweed
s43	E. profundum	Seaweed surface	Marine seaweed
s195	E. profundum	Seawater	Marine seawater
HVEsp1	E. profundum	Seawater	Marine seawater
s196	E. profundum	Seawater	Marine seawater
s140	E. profundum	Marine sediment	Marine sediment
s155	E. profundum	Marine sediment	Marine sediment
s163	E. profundum	Seawater	Marine seawater
s181	E. profundum	Marine sediment	Marine sediment
s123	E. profundum	Seaweed surface	Marine seaweed
s75	E. profundum	Marine sediment	Marine sediment
s83	E. profundum	Marine sediment	Marine sediment
