# Supplementary material for: Comparative Genomics of Exiguobacterium Reveals What Makes a Cosmopolitan Bacterium
Source: mSystems. 2021 Jul 20;6(4):e00383-21. doi: 10.1128/mSystems.00383-21 (PMC8407118; doi:10.1128/mSystems.00383-21)
Supplement: TABLE S6 [file msystems.00383-21-st006.xlsx]

## Sheet: GH_family
Gene number of carbohydrate-active enzymes (CAZymes) detected in each Exiguobacterium genome
Strain	Taxonomy	Glycoside Hydrolases (GHs)
		GH1	GH2	GH3	GH4	GH5	GH13	GH16	GH18	GH23	GH25	GH26	GH31	GH32	GH36	GH38	GH42	GH43	GH51	GH57	GH65	GH70	GH71	GH73	GH94	GH109	GH126	GH130
HF60	E. flavidum	2	1	2	0	0	10	1	0	1	0	0	1	1	0	0	0	2	0	1	1	0	0	3	0	0	0	0
BMC-KP	N1	3	0	4	1	0	13	1	0	1	0	0	1	1	1	0	1	3	1	1	1	0	0	2	1	0	1	0
E.VS.2	E. acetylicum	3	0	3	0	0	12	1	0	1	0	0	1	1	1	0	1	3	1	1	1	0	0	2	0	0	0	0
s11	E. acetylicum	3	0	3	0	0	12	1	0	1	0	0	1	1	1	0	1	3	1	1	1	0	0	2	0	0	0	0
NIO-1109	E. acetylicum	4	0	3	2	0	12	1	0	1	0	0	1	1	1	0	1	3	1	1	1	0	0	2	0	0	0	0
HHS31	E. acetylicum	3	0	3	0	0	12	1	0	1	0	0	1	1	1	0	1	3	1	1	1	0	0	2	0	0	0	0
Leaf187	E. acetylicum	4	0	3	1	0	12	1	0	1	0	0	1	1	1	0	1	3	1	1	1	0	0	2	0	0	0	0
OS-77	E. acetylicum	3	0	3	1	0	13	1	0	1	0	0	1	1	1	0	1	0	0	1	1	0	0	2	0	0	1	0
MH3	E. acetylicum	4	0	3	1	0	12	1	0	1	0	0	1	1	1	0	1	0	0	1	1	0	0	2	0	0	1	0
RSA11	E. acetylicum	4	0	3	1	0	12	1	0	1	0	0	1	1	1	0	1	0	0	1	1	0	0	2	0	0	0	0
s161	E. acetylicum	3	0	3	0	0	12	1	0	1	0	0	1	1	1	0	1	3	1	1	1	0	0	2	0	0	1	0
ZBG2	E. acetylicum	3	0	3	1	0	12	1	0	1	0	0	1	1	1	0	1	0	0	1	1	1	0	2	0	0	0	0
KKBO11	E. acetylicum	3	0	3	1	0	13	1	0	1	0	0	1	1	1	0	1	0	0	1	1	1	0	2	0	0	0	0
s191	E. acetylicum	6	0	3	1	0	13	1	0	1	0	0	1	1	1	0	1	3	1	1	1	1	0	2	0	0	0	0
s78	E. acetylicum	3	0	4	1	0	13	1	0	1	0	0	1	1	2	0	1	0	0	1	1	1	0	2	1	0	0	0
s143	E. acetylicum	4	0	3	2	0	12	1	0	1	0	0	1	1	1	0	1	0	0	1	1	1	0	2	0	0	0	0
s91	E. acetylicum	5	0	4	1	0	13	1	0	1	0	0	1	1	2	0	1	3	1	1	1	1	0	2	1	0	0	0
s39	E. acetylicum	4	0	4	1	0	13	1	0	1	0	0	1	1	1	0	1	3	1	1	1	1	0	2	1	0	0	0
s46	E. acetylicum	4	0	4	1	0	13	1	0	1	0	0	1	1	2	0	1	3	1	1	1	1	0	2	1	0	0	0
RSA42	E. acetylicum	3	0	3	1	0	11	1	0	1	0	0	1	1	2	0	1	0	0	1	1	1	0	2	0	0	0	0
s168	E. acetylicum	2	0	3	0	0	12	0	0	1	0	0	1	1	0	0	1	0	0	1	1	1	0	2	0	0	0	0
ZWU0009	E. acetylicum	4	0	3	1	0	12	1	0	1	0	0	1	1	1	0	1	3	1	1	1	1	0	2	0	0	0	0
DSM20416	E. acetylicum	5	0	3	1	0	12	1	0	1	0	0	1	1	2	0	1	0	0	1	0	1	0	2	0	0	0	0
U13-1	E. acetylicum	4	0	3	0	0	12	1	0	1	0	0	1	1	2	0	1	0	0	1	1	1	0	2	0	0	0	0
s144	E. acetylicum	4	0	3	0	0	12	1	0	1	0	0	1	1	2	0	1	0	0	1	1	1	0	2	0	0	0	0
s130	N2	2	0	3	1	0	12	0	0	1	0	0	1	1	0	0	1	1	0	1	1	1	0	2	0	0	0	0
Leaf196	N2	3	0	3	0	0	12	0	0	1	0	0	1	1	1	0	1	3	1	1	1	0	0	2	0	0	0	0
RIT341	N2	5	0	3	0	0	12	0	0	1	0	0	1	1	1	0	1	3	1	1	1	1	0	2	0	0	0	0
190-11	E. undae	4	0	3	1	0	13	1	0	1	0	0	1	1	1	0	1	0	0	1	1	0	0	2	0	0	0	0
s192	E. undae	5	0	3	1	0	12	1	0	1	0	0	1	1	1	0	2	0	0	1	1	1	0	2	0	0	1	0
DSM14481	E. undae	3	0	4	0	0	13	1	0	1	0	0	1	2	1	0	1	0	0	1	2	1	0	2	1	0	1	0
KCTC3810	E. undae	3	0	4	0	0	13	1	0	1	0	0	1	2	1	0	1	0	0	1	2	1	0	2	1	0	1	0
KRL4	E. antarcticum	2	0	3	1	0	12	1	0	1	0	0	1	1	1	0	1	0	0	1	1	1	0	2	0	0	0	0
B7	E. antarcticum	2	0	3	0	0	12	1	0	1	0	0	1	1	1	0	1	0	0	1	1	1	0	2	0	0	0	0
J14376	E. antarcticum	3	0	3	1	0	12	1	0	1	0	0	1	2	1	0	1	0	0	1	2	1	0	2	0	0	0	0
s128	E. antarcticum	3	0	3	1	0	12	1	0	1	0	0	1	2	1	0	1	0	0	1	2	1	0	2	0	0	0	0
7-3	E. sibiricum	3	0	3	1	0	13	1	0	1	0	0	1	1	1	0	2	0	0	1	1	1	0	2	0	0	0	0
RIT594	N3	3	0	3	0	0	13	1	0	1	0	0	1	1	1	0	2	0	0	1	1	0	0	2	0	0	0	0
s166	N3	3	0	3	0	0	12	0	0	1	0	0	1	1	1	0	2	3	1	1	1	1	0	2	0	0	0	0
255-15	E. artemiae	2	0	3	0	0	12	0	0	1	0	0	1	1	1	0	2	0	0	1	1	1	0	2	0	0	0	0
s138	E. artemiae	3	0	3	0	0	12	1	0	1	0	0	1	1	1	0	2	0	0	1	1	1	0	2	0	0	0	0
s145	E. artemiae	3	0	3	0	0	12	0	0	1	0	0	1	1	1	0	2	0	0	1	1	0	0	2	0	0	1	0
s193	N4	3	0	3	0	0	12	1	0	1	0	0	1	1	1	0	1	0	0	1	1	0	0	2	0	0	0	0
JCM12280	E. oxidotolerans	3	0	3	0	0	12	1	0	1	0	0	1	1	1	0	1	0	0	1	1	0	0	2	0	0	0	0
H66	E. oxidotolerans	4	0	3	0	0	12	1	0	1	0	0	1	1	1	0	1	0	0	1	1	1	0	2	0	0	1	0
s80	E. oxidotolerans	5	0	3	0	0	12	1	0	1	0	0	1	1	1	1	1	0	0	1	1	0	0	2	0	0	0	0
s102	E. oxidotolerans	4	0	4	0	0	13	1	0	1	0	0	1	1	2	1	1	0	0	1	1	1	0	2	1	0	0	0
s127	E. oxidotolerans	4	0	3	0	0	13	1	0	1	0	0	1	1	2	1	1	0	0	1	1	0	0	2	0	0	0	0
s90	E. oxidotolerans	4	0	3	0	0	12	1	0	1	0	0	1	1	2	1	1	0	0	1	1	1	0	2	0	0	0	0
s95	E. oxidotolerans	4	0	3	0	0	12	1	0	1	0	0	1	1	2	1	1	0	0	1	1	0	0	2	0	0	0	0
s133	E. oxidotolerans	4	0	3	0	0	12	1	0	1	0	0	1	1	2	1	1	0	0	1	1	0	0	2	0	0	0	0
ERU656	E. oxidotolerans	5	0	3	0	0	12	1	0	1	0	0	1	1	2	1	1	0	0	1	1	0	0	2	0	0	1	0
s100	E. oxidotolerans	4	0	3	1	0	12	1	0	1	0	0	1	1	2	1	1	0	0	1	1	0	0	2	0	0	1	0
s104	E. oxidotolerans	4	0	3	1	0	12	1	0	1	0	0	1	1	2	1	1	0	0	1	1	0	0	2	0	0	1	0
s105	E. oxidotolerans	6	0	3	0	0	12	1	0	1	0	0	1	1	2	1	1	0	0	1	1	0	0	2	0	0	1	0
s125	E. oxidotolerans	6	0	3	0	0	12	1	0	1	0	0	1	1	2	1	1	0	0	1	1	0	0	2	0	0	1	0
s81	E. oxidotolerans	6	0	3	0	0	12	1	0	1	0	0	1	1	2	1	1	0	0	1	1	0	0	2	0	0	1	0
DSM6208	E. aurantiacum	5	0	2	2	0	13	1	0	1	0	0	1	1	0	0	0	0	0	1	1	0	0	2	0	0	0	0
8-11-1	E. aurantiacum	5	0	2	3	0	13	1	0	1	0	0	1	2	1	0	1	0	0	1	1	0	0	2	0	0	1	0
ZOR0005	E. aurantiacum	5	0	2	3	0	13	1	0	1	0	0	1	1	1	0	1	0	0	1	1	0	0	2	0	0	0	0
s122	E. himgiriensis	5	0	2	2	0	14	1	0	1	0	0	1	2	2	0	1	4	1	1	2	0	0	2	0	0	0	0
AB2	E. alkaliphilum	5	0	2	2	0	14	0	0	1	0	0	1	2	0	0	0	0	0	1	2	0	0	2	0	0	0	0
12-1	E. alkaliphilum	4	0	2	1	0	13	1	0	1	0	0	1	1	0	0	0	0	0	1	1	0	0	2	0	0	0	0
s150	E. alkaliphilum	5	0	2	1	0	14	0	0	1	0	0	1	1	1	0	0	0	0	1	1	0	0	2	0	0	0	0
S17	N5	3	0	3	1	0	14	1	1	1	0	0	1	2	1	0	1	1	0	1	2	0	1	3	1	0	0	1
SH31	N5	6	0	2	1	0	14	1	0	1	0	0	1	2	0	0	1	4	1	1	2	0	0	3	0	0	0	0
s142	N5	3	0	2	1	0	13	1	0	1	0	0	1	1	1	0	0	0	0	1	1	0	0	2	0	0	0	0
TNDT2	N6	4	0	2	0	0	13	0	0	1	0	0	1	1	1	0	0	1	0	1	1	0	0	2	0	0	0	0
s7	N7	7	1	3	2	0	15	1	0	1	0	0	1	4	0	0	0	2	0	1	2	0	0	2	2	0	0	0
s6	N7	7	0	3	3	0	15	1	0	1	0	0	1	3	1	0	1	0	0	1	2	0	0	3	2	0	0	0
s16	N7	6	0	2	2	0	15	1	0	1	0	0	1	3	0	2	0	0	0	1	2	0	0	2	0	0	0	0
s28	N7	6	0	3	2	0	14	1	0	1	0	0	1	3	1	0	1	0	0	1	2	0	0	2	2	0	0	0
s5	N7	7	1	3	3	0	14	1	0	1	0	0	1	1	0	0	0	2	0	1	1	0	0	2	2	0	1	0
s141	N7	3	0	1	2	0	13	0	0	1	0	0	1	1	0	0	0	0	0	1	1	0	0	2	0	0	0	0
s18	N7	1	0	1	2	0	13	0	0	1	0	0	1	1	0	0	0	0	0	1	1	0	0	2	0	0	0	0
s64	N7	1	0	1	2	0	13	0	0	1	0	0	1	1	0	0	0	0	0	1	1	0	0	2	0	0	0	0
s69	N7	1	0	1	2	0	13	0	0	1	0	0	1	1	0	0	0	0	0	1	1	0	0	2	0	0	0	0
s21	N7	4	0	1	2	0	12	0	0	1	1	0	1	1	0	0	0	0	0	1	1	0	0	3	0	0	0	0
s55	N7	4	0	1	2	0	12	0	0	1	1	0	1	1	0	0	0	0	0	1	1	0	0	3	0	0	0	0
E.TIA.1	N7	3	0	1	2	0	12	0	0	1	0	0	1	1	0	0	0	0	0	1	1	0	0	3	0	0	0	0
s40	N7	3	0	1	2	0	12	0	0	1	0	0	1	1	0	0	0	0	0	1	1	0	0	3	0	0	0	0
s4	N7	3	0	1	2	0	12	0	0	1	0	0	1	1	0	0	0	0	0	1	1	0	0	3	0	0	0	0
s52	N7	3	0	1	2	0	12	0	0	1	0	0	1	1	0	0	0	0	0	1	1	0	0	3	0	0	0	0
J17977	E. aquaticum	5	1	2	2	1	14	1	0	1	0	0	1	2	0	0	0	2	0	1	2	0	0	3	0	0	0	0
s146	N8	4	0	1	1	0	13	0	0	1	0	0	1	2	0	0	0	4	1	1	1	0	0	3	0	0	0	0
s149	E. mexicanum	3	0	2	2	0	13	0	0	1	0	0	1	1	0	0	0	0	0	1	1	0	0	3	0	0	0	0
E4787	E. mexicanum	6	0	2	2	0	13	0	0	1	0	0	1	1	0	0	0	0	0	1	1	0	0	4	0	0	0	0
s152	E. mexicanum	6	0	2	1	0	13	0	0	1	0	0	1	1	1	0	1	0	0	1	1	0	0	4	0	0	0	0
s36	E. mexicanum	7	1	2	3	0	14	1	0	1	0	0	1	3	1	0	0	2	0	1	2	0	0	2	0	0	0	0
RW-2	E. mexicanum	7	0	2	3	0	13	1	0	1	0	0	1	2	1	1	1	4	1	1	1	0	0	2	0	0	0	0
s70	E. mexicanum	7	0	3	1	0	14	1	0	1	0	0	1	2	1	0	1	4	1	1	1	0	0	2	2	0	0	0
N139	E. mexicanum	8	0	2	2	0	13	1	0	1	0	0	1	2	0	0	0	4	1	1	1	0	0	2	0	0	0	0
s194	E. mexicanum	6	0	2	3	0	13	1	0	1	0	0	1	1	1	0	1	0	0	1	1	0	0	3	0	0	0	0
s151	E. mexicanum	8	1	2	2	0	13	1	0	1	0	0	1	2	0	0	0	2	0	1	1	0	0	3	0	0	0	0
GIC31	E. mexicanum	8	0	2	2	0	13	1	0	1	0	0	1	3	0	0	0	0	0	1	1	0	0	3	0	0	0	0
s26	E. mexicanum	6	0	2	2	0	13	0	0	1	0	0	1	1	1	0	1	0	0	1	1	0	0	3	0	0	0	0
s56	E. mexicanum	8	0	2	3	0	14	1	0	1	0	0	1	1	2	0	1	0	0	1	1	0	0	3	0	0	0	0
s157	E. mexicanum	4	0	3	2	1	14	1	0	1	0	0	1	1	0	0	0	0	0	1	1	0	0	3	2	0	0	0
s50	E. mexicanum	5	0	2	2	0	13	1	0	1	0	0	1	1	1	0	1	0	0	1	1	0	0	3	0	0	0	0
s126	N9	4	0	1	0	0	12	1	0	1	0	0	1	0	1	0	1	0	0	1	1	0	0	2	0	0	1	0
CH10	N10	5	0	2	2	0	13	1	0	1	0	0	1	2	1	1	1	0	0	1	1	0	0	3	0	1	0	0
s183	N10	6	0	2	2	1	13	1	0	1	0	0	1	1	1	1	1	0	0	1	1	0	0	2	0	0	0	0
s189	N10	4	0	2	3	0	13	1	0	1	0	0	1	1	1	0	1	0	0	1	1	0	0	3	0	0	1	0
s129	N10	4	0	2	1	0	14	1	0	1	0	0	1	2	1	1	1	0	0	1	2	0	0	2	0	0	1	0
s160	N10	3	0	2	1	0	14	1	0	1	0	0	1	2	1	1	1	0	0	1	2	0	0	2	0	1	1	0
EBG647	E. aestuarii	3	0	2	2	0	14	1	0	1	0	0	1	2	0	2	0	0	0	1	2	0	0	3	0	0	0	0
s35	E. aestuarii	3	0	2	2	0	14	1	0	1	0	0	1	2	0	2	0	0	0	1	2	0	0	3	0	0	0	0
s124	E. aestuarii	5	0	2	1	0	13	1	0	1	0	0	1	1	1	1	1	0	0	1	1	0	0	2	0	0	1	0
s59	E. aestuarii	6	0	2	2	0	13	1	0	1	0	0	1	1	1	2	1	0	0	1	1	0	0	2	0	0	0	0
EHD646	E. aestuarii	4	0	2	1	0	13	1	0	1	0	0	1	1	1	1	1	0	0	1	1	0	0	2	0	0	0	0
s34	E. aestuarii	6	0	2	1	0	13	1	0	1	0	0	1	1	1	1	1	0	0	1	1	0	0	2	0	0	0	0
s82	N11	4	0	2	2	0	13	0	0	1	0	0	1	2	0	1	0	0	0	1	2	0	0	2	0	1	1	0
s101	E. marinum	4	0	2	1	0	14	0	0	1	0	0	1	1	0	0	0	0	0	1	1	0	0	2	0	0	1	0
s73	E. marinum	4	0	2	1	0	14	0	0	1	0	0	1	1	0	0	0	0	0	1	1	0	0	2	0	0	1	0
DSM16307	E. marinum	4	0	3	2	0	16	1	0	1	0	0	1	2	0	3	0	0	0	1	2	0	0	2	2	0	1	0
s57	E. marinum	4	0	3	2	0	15	0	0	1	0	0	1	1	0	2	0	0	0	1	1	0	0	3	2	0	1	0
s13	E. marinum	5	0	3	2	0	15	0	0	1	0	0	1	1	0	2	0	0	0	1	1	0	0	3	2	0	1	0
s67	E. marinum	5	0	3	2	0	15	0	0	1	0	0	1	1	0	2	0	0	0	1	1	0	0	3	2	0	1	0
ERU653	E. marinum	5	0	3	2	0	16	0	0	1	0	0	1	2	0	1	0	0	0	1	2	0	0	2	2	0	1	0
s139	E. marinum	5	0	3	2	0	15	0	0	1	0	0	1	1	0	1	0	0	0	1	1	0	0	2	2	0	1	0
s38	E. marinum	5	0	3	2	0	15	0	0	1	0	0	1	1	0	1	0	0	0	1	1	0	0	2	2	0	1	0
s89	E. marinum	5	0	3	2	0	15	0	0	1	0	0	1	1	0	1	0	0	0	1	1	0	0	2	2	0	1	0
s22	N12	6	0	2	2	0	13	1	0	1	0	0	1	1	0	0	0	0	0	1	1	0	0	3	0	1	1	0
s48	N12	7	0	2	1	0	13	1	0	1	0	0	1	1	1	0	1	0	0	1	1	0	0	3	0	0	0	0
s63	N12	7	0	2	1	0	13	1	0	1	0	0	1	1	1	0	1	0	0	1	1	0	0	3	0	0	0	0
NG55	E. profundum	7	0	2	1	1	13	1	0	1	0	0	1	1	0	0	0	4	1	1	1	0	0	3	0	1	0	0
s37	E. profundum	6	0	2	1	1	13	1	0	1	0	0	1	1	0	0	0	0	0	1	1	0	0	3	0	1	0	0
JLM-2	E. profundum	7	0	2	1	0	13	1	0	1	0	0	1	1	0	0	0	0	0	1	1	0	0	3	0	1	0	0
AT1b	E. profundum	7	0	2	1	1	14	1	0	1	0	0	1	2	0	0	0	0	0	1	2	0	0	3	0	0	0	0
s162	E. profundum	6	0	2	1	1	13	1	0	1	0	0	1	1	0	1	0	0	0	1	1	0	0	3	0	0	0	0
s154	E. profundum	2	0	1	0	1	13	0	0	1	0	0	1	2	0	0	0	0	0	1	2	0	0	3	0	1	0	0
s131	E. profundum	4	0	2	1	0	13	0	0	1	0	0	1	1	0	0	0	4	1	1	1	0	0	3	0	0	1	0
s3	E. profundum	5	0	2	1	0	13	1	0	1	0	0	1	1	0	0	0	4	1	1	1	0	0	3	0	1	0	0
PHM11	E. profundum	6	0	2	1	0	13	1	0	1	0	0	1	1	1	0	1	4	1	1	1	0	0	3	0	0	0	0
s121	E. profundum	6	0	2	1	0	13	1	0	1	0	0	1	1	1	0	1	0	0	1	1	0	0	3	0	1	0	0
s132	E. profundum	6	0	2	1	0	13	1	0	1	0	0	1	1	1	0	1	4	1	1	1	0	0	3	0	0	0	0
s43	E. profundum	6	0	2	1	0	13	1	0	1	0	0	1	1	1	0	1	4	1	1	1	0	0	3	0	0	0	0
s195	E. profundum	4	0	2	2	0	13	1	0	1	0	0	1	1	0	0	0	4	1	1	1	0	0	3	0	0	1	0
HVEsp1	E. profundum	3	0	2	2	0	13	0	0	1	0	0	1	2	0	0	1	4	1	1	1	0	0	3	0	0	1	0
s196	E. profundum	4	0	2	2	1	13	0	2	1	1	0	1	1	0	0	0	4	1	1	1	0	0	3	0	0	0	0
s140	E. profundum	3	0	2	2	1	14	0	0	1	0	0	1	1	0	0	0	4	1	1	1	0	0	3	0	0	0	0
s155	E. profundum	4	0	2	2	1	14	0	0	1	0	0	1	1	1	0	0	4	1	1	1	0	0	3	0	0	0	0
s163	E. profundum	3	0	2	2	0	14	0	0	1	0	0	1	1	0	0	0	4	1	1	1	0	0	3	0	0	1	0
s181	E. profundum	3	0	2	2	0	13	0	0	1	0	0	1	1	0	0	0	4	1	1	1	0	0	3	0	0	1	0
s123	E. profundum	5	0	2	2	0	13	0	0	1	0	1	1	1	0	0	0	4	1	1	1	0	0	3	0	0	0	0
s75	E. profundum	3	0	1	2	0	13	0	0	1	0	0	1	1	0	0	0	4	1	1	1	0	0	3	0	0	1	0
s83	E. profundum	3	0	1	2	0	13	0	0	1	0	0	1	1	0	0	0	4	1	1	1	0	0	3	0	0	1	0
Strain	Taxonomy	GH13_5	GH13_11	GH13_13	GH13_14	GH13_18	GH13_19	GH13_20	GH13_29	GH13_30	GH13_31
HF60	E. flavidum	1	0	3	0	0	0	2	0	0	3
BMC-KP	N1	2	0	3	0	0	0	2	1	0	4
E.VS.2	E. acetylicum	2	0	3	0	0	0	2	1	0	3
s11	E. acetylicum	2	0	3	0	0	0	2	1	0	3
NIO-1109	E. acetylicum	2	0	3	0	0	0	2	1	0	3
HHS31	E. acetylicum	2	0	3	0	0	0	2	1	0	3
Leaf187	E. acetylicum	2	0	3	0	0	0	2	1	0	3
OS-77	E. acetylicum	2	0	3	0	0	0	2	1	0	4
MH3	E. acetylicum	2	0	3	0	0	0	2	1	0	3
RSA11	E. acetylicum	2	0	3	0	0	0	2	1	0	3
s161	E. acetylicum	2	0	3	0	0	0	2	1	0	3
ZBG2	E. acetylicum	2	0	3	0	0	0	2	1	0	3
KKBO11	E. acetylicum	2	0	3	0	0	0	2	1	0	4
s191	E. acetylicum	2	0	3	0	0	0	2	1	0	4
s78	E. acetylicum	2	0	3	0	0	0	2	1	0	4
s143	E. acetylicum	2	0	3	0	0	0	2	1	0	3
s91	E. acetylicum	2	0	3	0	0	0	2	1	0	4
s39	E. acetylicum	2	0	3	0	0	0	2	1	0	4
s46	E. acetylicum	2	0	3	0	0	0	2	1	0	4
RSA42	E. acetylicum	2	0	3	0	0	0	2	1	0	2
s168	E. acetylicum	2	0	3	0	0	0	2	1	0	3
ZWU0009	E. acetylicum	2	0	3	0	0	0	2	1	0	3
DSM20416	E. acetylicum	2	0	3	0	0	0	2	1	0	4
U13-1	E. acetylicum	2	0	3	0	0	0	2	1	0	3
s144	E. acetylicum	2	0	3	0	0	0	2	1	0	3
s130	N2	2	0	3	0	0	0	2	1	0	3
Leaf196	N2	2	0	3	0	0	0	2	1	0	3
RIT341	N2	2	0	3	0	0	0	2	1	0	3
190-11	E. undae	2	0	3	0	0	0	2	1	0	4
s192	E. undae	2	0	3	0	0	0	2	1	0	3
DSM14481	E. undae	2	0	3	0	0	0	2	1	0	4
KCTC3810	E. undae	2	0	3	0	0	0	2	1	0	4
KRL4	E. antarcticum	2	0	3	0	0	0	2	1	0	3
B7	E. antarcticum	2	0	3	0	0	0	2	1	0	3
J14376	E. antarcticum	2	0	3	0	0	0	2	1	0	3
s128	E. antarcticum	2	0	3	0	0	0	2	1	0	3
7-3	E. sibiricum	2	0	3	0	0	0	2	1	0	4
RIT594	N3	2	0	3	0	0	0	2	1	0	4
s166	N3	2	0	3	0	0	0	2	1	0	3
255-15	E. artemiae	2	0	3	0	0	0	2	1	0	3
s138	E. artemiae	2	0	3	0	0	0	2	1	0	3
s145	E. artemiae	2	0	3	0	0	0	2	1	0	3
s193	N4	2	0	3	0	0	0	2	1	0	3
JCM12280	E. oxidotolerans	2	0	3	0	0	0	2	1	0	3
H66	E. oxidotolerans	2	0	3	0	0	0	2	1	0	3
s80	E. oxidotolerans	2	0	3	0	0	0	2	1	0	3
s102	E. oxidotolerans	2	0	3	0	0	0	2	1	0	4
s127	E. oxidotolerans	2	0	3	0	0	0	2	1	0	4
s90	E. oxidotolerans	2	0	3	0	0	0	2	1	0	3
s95	E. oxidotolerans	2	0	3	0	0	0	2	1	0	3
s133	E. oxidotolerans	2	0	3	0	0	0	2	1	0	3
ERU656	E. oxidotolerans	2	0	3	0	0	0	2	1	0	3
s100	E. oxidotolerans	2	0	3	0	0	0	2	1	0	3
s104	E. oxidotolerans	2	0	3	0	0	0	2	1	0	3
s105	E. oxidotolerans	2	0	3	0	0	0	2	1	0	3
s125	E. oxidotolerans	2	0	3	0	0	0	2	1	0	3
s81	E. oxidotolerans	2	0	3	0	0	0	2	1	0	3
DSM6208	E. aurantiacum	2	0	3	0	0	1	1	1	0	3
8-11-1	E. aurantiacum	2	0	3	0	0	1	1	1	0	3
ZOR0005	E. aurantiacum	2	0	3	0	0	1	1	1	0	3
s122	E. himgiriensis	2	0	3	0	0	0	1	1	0	4
AB2	E. alkaliphilum	2	0	3	0	0	0	1	1	0	4
12-1	E. alkaliphilum	2	0	3	0	0	0	1	1	0	3
s150	E. alkaliphilum	2	0	3	0	1	0	1	1	0	3
S17	N5	2	0	3	0	0	1	1	1	0	4
SH31	N5	2	0	3	0	0	1	1	1	0	4
s142	N5	2	0	3	0	0	1	1	1	0	3
TNDT2	N6	1	0	3	0	1	1	1	1	0	3
s7	N7	2	0	3	0	0	1	1	1	0	5
s6	N7	2	0	3	0	0	1	1	1	0	5
s16	N7	2	0	3	0	1	1	1	1	0	4
s28	N7	1	0	3	0	0	1	1	1	0	5
s5	N7	2	0	3	0	0	1	1	1	0	4
s141	N7	2	0	3	0	0	1	1	1	0	3
s18	N7	2	0	3	0	0	1	1	1	0	3
s64	N7	2	0	3	0	0	1	1	1	0	3
s69	N7	2	0	3	0	0	1	1	1	0	3
s21	N7	1	0	3	0	0	1	1	1	0	3
s55	N7	1	0	3	0	0	1	1	1	0	3
E.TIA.1	N7	1	0	3	0	0	1	1	1	0	3
s40	N7	1	0	3	0	0	1	1	1	0	3
s4	N7	1	0	3	0	0	1	1	1	0	3
s52	N7	1	0	3	0	0	1	1	1	0	3
J17977	E. aquaticum	2	0	3	0	0	1	1	1	0	4
s146	N8	2	0	3	0	0	1	1	1	0	3
s149	E. mexicanum	2	0	3	0	0	1	1	1	0	3
E4787	E. mexicanum	2	0	3	0	0	1	1	1	0	3
s152	E. mexicanum	2	0	3	0	0	1	1	1	0	3
s36	E. mexicanum	2	0	3	0	0	1	1	1	0	4
RW-2	E. mexicanum	2	0	3	0	0	1	1	1	0	3
s70	E. mexicanum	2	0	3	0	0	1	1	1	0	4
N139	E. mexicanum	2	0	3	0	0	1	1	1	0	3
s194	E. mexicanum	2	0	3	0	0	1	1	1	0	3
s151	E. mexicanum	2	0	3	0	0	1	1	1	0	3
GIC31	E. mexicanum	2	0	3	0	0	1	1	1	0	3
s26	E. mexicanum	2	0	3	0	0	1	1	1	0	3
s56	E. mexicanum	2	0	3	0	1	1	1	1	0	3
s157	E. mexicanum	2	0	3	0	0	1	1	1	0	4
s50	E. mexicanum	2	0	3	0	0	1	1	1	0	3
s126	N9	2	0	3	0	0	0	1	1	0	3
CH10	N10	2	0	3	0	0	1	1	1	0	3
s183	N10	2	0	3	0	0	1	1	1	0	3
s189	N10	2	0	2	1	0	1	1	1	0	3
s129	N10	2	0	3	0	0	1	1	1	0	4
s160	N10	2	0	3	0	0	1	1	1	0	4
EBG647	E. aestuarii	2	0	3	0	0	1	1	1	0	4
s35	E. aestuarii	2	0	3	0	0	1	1	1	0	4
s124	E. aestuarii	2	0	2	1	0	1	1	1	0	3
s59	E. aestuarii	2	0	3	0	0	1	1	1	0	3
EHD646	E. aestuarii	2	0	3	0	0	1	1	1	0	3
s34	E. aestuarii	2	0	3	0	0	1	1	1	0	3
s82	N11	1	0	3	0	0	1	1	1	0	4
s101	E. marinum	3	0	3	0	0	1	1	1	0	3
s73	E. marinum	3	0	3	0	0	1	1	1	0	3
DSM16307	E. marinum	2	0	3	0	1	1	1	1	0	5
s57	E. marinum	2	0	3	0	1	1	1	1	0	4
s13	E. marinum	2	0	3	0	1	1	1	1	0	4
s67	E. marinum	2	0	3	0	1	1	1	1	0	4
ERU653	E. marinum	2	0	3	0	1	1	1	1	0	5
s139	E. marinum	2	0	3	0	1	1	1	1	0	4
s38	E. marinum	2	0	3	0	1	1	1	1	0	4
s89	E. marinum	2	0	3	0	1	1	1	1	0	4
s22	N12	2	0	3	0	0	1	1	1	0	3
s48	N12	2	0	3	0	0	1	1	1	0	3
s63	N12	2	0	3	0	0	1	1	1	0	3
NG55	E. profundum	2	0	3	0	0	1	1	1	0	3
s37	E. profundum	2	0	3	0	0	1	1	1	0	3
JLM-2	E. profundum	2	0	3	0	0	1	1	1	0	3
AT1b	E. profundum	2	0	3	0	0	1	1	1	0	4
s162	E. profundum	2	0	3	0	0	1	1	1	0	3
s154	E. profundum	1	0	3	0	0	1	1	1	0	4
s131	E. profundum	2	0	3	0	0	1	1	1	0	3
s3	E. profundum	2	0	3	0	0	1	1	1	0	3
PHM11	E. profundum	2	0	3	0	0	1	1	1	0	3
s121	E. profundum	2	0	3	0	0	1	1	1	0	3
s132	E. profundum	2	0	3	0	0	1	1	1	0	3
s43	E. profundum	2	0	3	0	0	1	1	1	0	3
s195	E. profundum	2	0	3	0	0	1	1	1	0	3
HVEsp1	E. profundum	2	0	3	0	0	1	1	1	0	3
s196	E. profundum	2	0	3	0	0	1	1	1	0	3
s140	E. profundum	2	1	3	0	0	1	1	1	0	3
s155	E. profundum	2	0	3	0	1	1	1	1	0	3
s163	E. profundum	2	1	3	0	0	1	1	1	0	3
s181	E. profundum	2	0	3	0	0	1	1	1	0	3
s123	E. profundum	2	0	3	0	0	1	1	1	0	3
s75	E. profundum	2	0	3	0	0	1	1	1	0	3
s83	E. profundum	2	0	3	0	0	1	1	1	0	3
Strain	Taxonomy	GH5_22
HF60	E. flavidum	0
BMC-KP	N1	0
E.VS.2	E. acetylicum	0
s11	E. acetylicum	0
NIO-1109	E. acetylicum	0
HHS31	E. acetylicum	0
Leaf187	E. acetylicum	0
OS-77	E. acetylicum	0
MH3	E. acetylicum	0
RSA11	E. acetylicum	0
s161	E. acetylicum	0
ZBG2	E. acetylicum	0
KKBO11	E. acetylicum	0
s191	E. acetylicum	0
s78	E. acetylicum	0
s143	E. acetylicum	0
s91	E. acetylicum	0
s39	E. acetylicum	0
s46	E. acetylicum	0
RSA42	E. acetylicum	0
s168	E. acetylicum	0
ZWU0009	E. acetylicum	0
DSM20416	E. acetylicum	0
U13-1	E. acetylicum	0
s144	E. acetylicum	0
s130	N2	0
Leaf196	N2	0
RIT341	N2	0
190-11	E. undae	0
s192	E. undae	0
DSM14481	E. undae	0
KCTC3810	E. undae	0
KRL4	E. antarcticum	0
B7	E. antarcticum	0
J14376	E. antarcticum	0
s128	E. antarcticum	0
7-3	E. sibiricum	0
RIT594	N3	0
s166	N3	0
255-15	E. artemiae	0
s138	E. artemiae	0
s145	E. artemiae	0
s193	N4	0
JCM12280	E. oxidotolerans	0
H66	E. oxidotolerans	0
s80	E. oxidotolerans	0
s102	E. oxidotolerans	0
s127	E. oxidotolerans	0
s90	E. oxidotolerans	0
s95	E. oxidotolerans	0
s133	E. oxidotolerans	0
ERU656	E. oxidotolerans	0
s100	E. oxidotolerans	0
s104	E. oxidotolerans	0
s105	E. oxidotolerans	0
s125	E. oxidotolerans	0
s81	E. oxidotolerans	0
DSM6208	E. aurantiacum	0
8-11-1	E. aurantiacum	0
ZOR0005	E. aurantiacum	0
s122	E. himgiriensis	0
AB2	E. alkaliphilum	0
12-1	E. alkaliphilum	0
s150	E. alkaliphilum	0
S17	N5	0
SH31	N5	0
s142	N5	0
TNDT2	N6	0
s7	N7	0
s6	N7	0
s16	N7	0
s28	N7	0
s5	N7	0
s141	N7	0
s18	N7	0
s64	N7	0
s69	N7	0
s21	N7	0
s55	N7	0
E.TIA.1	N7	0
s40	N7	0
s4	N7	0
s52	N7	0
J17977	E. aquaticum	0
s146	N8	0
s149	E. mexicanum	0
E4787	E. mexicanum	0
s152	E. mexicanum	0
s36	E. mexicanum	0
RW-2	E. mexicanum	0
s70	E. mexicanum	0
N139	E. mexicanum	0
s194	E. mexicanum	0
s151	E. mexicanum	0
GIC31	E. mexicanum	0
s26	E. mexicanum	0
s56	E. mexicanum	0
s157	E. mexicanum	1
s50	E. mexicanum	0
s126	N9	0
CH10	N10	0
s183	N10	0
s189	N10	0
s129	N10	0
s160	N10	0
EBG647	E. aestuarii	0
s35	E. aestuarii	0
s124	E. aestuarii	0
s59	E. aestuarii	0
EHD646	E. aestuarii	0
s34	E. aestuarii	0
s82	N11	0
s101	E. marinum	0
s73	E. marinum	0
DSM16307	E. marinum	0
s57	E. marinum	0
s13	E. marinum	0
s67	E. marinum	0
ERU653	E. marinum	0
s139	E. marinum	0
s38	E. marinum	0
s89	E. marinum	0
s22	N12	0
s48	N12	0
s63	N12	0
NG55	E. profundum	0
s37	E. profundum	0
JLM-2	E. profundum	0
AT1b	E. profundum	0
s162	E. profundum	0
s154	E. profundum	0
s131	E. profundum	0
s3	E. profundum	0
PHM11	E. profundum	0
s121	E. profundum	0
s132	E. profundum	0
s43	E. profundum	0
s195	E. profundum	0
HVEsp1	E. profundum	0
s196	E. profundum	0
s140	E. profundum	0
s155	E. profundum	0
s163	E. profundum	0
s181	E. profundum	0
s123	E. profundum	0
s75	E. profundum	0
s83	E. profundum	0
Strain	Taxonomy	GH43_4	GH43_17	GH43_23	GH43_26
HF60	E. flavidum	0	1	0	1
BMC-KP	N1	1	0	0	2
E.VS.2	E. acetylicum	1	0	0	2
s11	E. acetylicum	1	0	0	2
NIO-1109	E. acetylicum	1	0	0	2
HHS31	E. acetylicum	1	0	0	2
Leaf187	E. acetylicum	1	0	0	2
OS-77	E. acetylicum	0	0	0	0
MH3	E. acetylicum	0	0	0	0
RSA11	E. acetylicum	0	0	0	0
s161	E. acetylicum	1	0	0	2
ZBG2	E. acetylicum	0	0	0	0
KKBO11	E. acetylicum	0	0	0	0
s191	E. acetylicum	1	0	0	2
s78	E. acetylicum	0	0	0	0
s143	E. acetylicum	0	0	0	0
s91	E. acetylicum	1	0	0	2
s39	E. acetylicum	1	0	0	2
s46	E. acetylicum	1	0	0	2
RSA42	E. acetylicum	0	0	0	0
s168	E. acetylicum	0	0	0	0
ZWU0009	E. acetylicum	1	0	0	2
DSM20416	E. acetylicum	0	0	0	0
U13-1	E. acetylicum	0	0	0	0
s144	E. acetylicum	0	0	0	0
s130	N2	0	0	1	0
Leaf196	N2	1	0	0	2
RIT341	N2	1	0	0	2
190-11	E. undae	0	0	0	0
s192	E. undae	0	0	0	0
DSM14481	E. undae	0	0	0	0
KCTC3810	E. undae	0	0	0	0
KRL4	E. antarcticum	0	0	0	0
B7	E. antarcticum	0	0	0	0
J14376	E. antarcticum	0	0	0	0
s128	E. antarcticum	0	0	0	0
7-3	E. sibiricum	0	0	0	0
RIT594	N3	0	0	0	0
s166	N3	1	0	0	2
255-15	E. artemiae	0	0	0	0
s138	E. artemiae	0	0	0	0
s145	E. artemiae	0	0	0	0
s193	N4	0	0	0	0
JCM12280	E. oxidotolerans	0	0	0	0
H66	E. oxidotolerans	0	0	0	0
s80	E. oxidotolerans	0	0	0	0
s102	E. oxidotolerans	0	0	0	0
s127	E. oxidotolerans	0	0	0	0
s90	E. oxidotolerans	0	0	0	0
s95	E. oxidotolerans	0	0	0	0
s133	E. oxidotolerans	0	0	0	0
ERU656	E. oxidotolerans	0	0	0	0
s100	E. oxidotolerans	0	0	0	0
s104	E. oxidotolerans	0	0	0	0
s105	E. oxidotolerans	0	0	0	0
s125	E. oxidotolerans	0	0	0	0
s81	E. oxidotolerans	0	0	0	0
DSM6208	E. aurantiacum	0	0	0	0
8-11-1	E. aurantiacum	0	0	0	0
ZOR0005	E. aurantiacum	0	0	0	0
s122	E. himgiriensis	2	0	0	2
AB2	E. alkaliphilum	0	0	0	0
12-1	E. alkaliphilum	0	0	0	0
s150	E. alkaliphilum	0	0	0	0
S17	N5	0	0	0	0
SH31	N5	2	0	0	2
s142	N5	0	0	0	0
TNDT2	N6	0	0	0	1
s7	N7	0	1	0	1
s6	N7	0	0	0	0
s16	N7	0	0	0	0
s28	N7	0	0	0	0
s5	N7	0	1	0	1
s141	N7	0	0	0	0
s18	N7	0	0	0	0
s64	N7	0	0	0	0
s69	N7	0	0	0	0
s21	N7	0	0	0	0
s55	N7	0	0	0	0
E.TIA.1	N7	0	0	0	0
s40	N7	0	0	0	0
s4	N7	0	0	0	0
s52	N7	0	0	0	0
J17977	E. aquaticum	0	1	0	1
s146	N8	2	0	0	2
s149	E. mexicanum	0	0	0	0
E4787	E. mexicanum	0	0	0	0
s152	E. mexicanum	0	0	0	0
s36	E. mexicanum	0	1	0	1
RW-2	E. mexicanum	2	0	0	2
s70	E. mexicanum	2	0	0	2
N139	E. mexicanum	2	0	0	2
s194	E. mexicanum	0	0	0	0
s151	E. mexicanum	0	1	0	1
GIC31	E. mexicanum	0	0	0	0
s26	E. mexicanum	0	0	0	0
s56	E. mexicanum	0	0	0	0
s157	E. mexicanum	0	0	0	0
s50	E. mexicanum	0	0	0	0
s126	N9	0	0	0	0
CH10	N10	0	0	0	0
s183	N10	0	0	0	0
s189	N10	0	0	0	0
s129	N10	0	0	0	0
s160	N10	0	0	0	0
EBG647	E. aestuarii	0	0	0	0
s35	E. aestuarii	0	0	0	0
s124	E. aestuarii	0	0	0	0
s59	E. aestuarii	0	0	0	0
EHD646	E. aestuarii	0	0	0	0
s34	E. aestuarii	0	0	0	0
s82	N11	0	0	0	0
s101	E. marinum	0	0	0	0
s73	E. marinum	0	0	0	0
DSM16307	E. marinum	0	0	0	0
s57	E. marinum	0	0	0	0
s13	E. marinum	0	0	0	0
s67	E. marinum	0	0	0	0
ERU653	E. marinum	0	0	0	0
s139	E. marinum	0	0	0	0
s38	E. marinum	0	0	0	0
s89	E. marinum	0	0	0	0
s22	N12	0	0	0	0
s48	N12	0	0	0	0
s63	N12	0	0	0	0
NG55	E. profundum	2	0	0	2
s37	E. profundum	0	0	0	0
JLM-2	E. profundum	0	0	0	0
AT1b	E. profundum	0	0	0	0
s162	E. profundum	0	0	0	0
s154	E. profundum	0	0	0	0
s131	E. profundum	2	0	0	2
s3	E. profundum	2	0	0	2
PHM11	E. profundum	2	0	0	2
s121	E. profundum	0	0	0	0
s132	E. profundum	2	0	0	2
s43	E. profundum	2	0	0	2
s195	E. profundum	2	0	0	2
HVEsp1	E. profundum	2	0	0	2
s196	E. profundum	2	0	0	2
s140	E. profundum	2	0	0	2
s155	E. profundum	2	0	0	2
s163	E. profundum	2	0	0	2
s181	E. profundum	2	0	0	2
s123	E. profundum	2	0	0	2
s75	E. profundum	2	0	0	2
s83	E. profundum	2	0	0	2

## Sheet: CE_family
Gene number of carbohydrate-active enzymes (CAZymes) detected in each Exiguobacterium genome
Strain	Taxonomy	Carbohydrate Esterases (CEs)
		CE1	CE3	CE4	CE6	CE7	CE9	CE10	CE14
HF60	E. flavidum	3	0	4	0	0	1	2	1
BMC-KP	N1	1	0	3	1	0	1	3	1
E.VS.2	E. acetylicum	1	0	3	0	0	1	3	1
s11	E. acetylicum	1	0	3	0	0	1	3	1
NIO-1109	E. acetylicum	1	0	3	0	0	1	3	1
HHS31	E. acetylicum	1	0	3	0	0	1	3	1
Leaf187	E. acetylicum	1	0	3	0	0	1	3	1
OS-77	E. acetylicum	1	0	3	0	0	1	3	1
MH3	E. acetylicum	1	0	3	0	0	1	3	1
RSA11	E. acetylicum	1	0	3	0	0	1	3	1
s161	E. acetylicum	1	0	3	0	0	1	3	1
ZBG2	E. acetylicum	1	0	3	0	0	1	3	1
KKBO11	E. acetylicum	1	0	3	0	0	1	3	1
s191	E. acetylicum	1	0	3	0	0	1	3	1
s78	E. acetylicum	1	0	3	0	0	1	3	1
s143	E. acetylicum	1	0	3	0	0	1	3	1
s91	E. acetylicum	1	0	3	0	0	1	3	1
s39	E. acetylicum	1	0	3	0	0	1	3	1
s46	E. acetylicum	1	0	3	0	0	1	3	1
RSA42	E. acetylicum	1	0	3	0	0	1	3	1
s168	E. acetylicum	2	0	3	0	0	1	2	1
ZWU0009	E. acetylicum	1	0	3	0	0	1	3	1
DSM20416	E. acetylicum	1	0	3	0	0	1	3	1
U13-1	E. acetylicum	1	0	3	0	0	1	3	1
s144	E. acetylicum	1	0	3	0	0	1	3	1
s130	N2	1	0	3	0	0	1	2	1
Leaf196	N2	1	0	3	0	0	1	3	1
RIT341	N2	1	0	3	0	0	1	3	1
190-11	E. undae	1	0	2	0	0	1	3	1
s192	E. undae	1	0	2	0	0	1	2	1
DSM14481	E. undae	1	0	2	0	0	1	2	1
KCTC3810	E. undae	1	0	2	0	0	1	2	1
KRL4	E. antarcticum	1	0	2	0	0	1	2	1
B7	E. antarcticum	1	0	2	0	0	1	2	1
J14376	E. antarcticum	1	0	2	0	0	1	2	1
s128	E. antarcticum	1	0	2	0	0	1	2	1
7-3	E. sibiricum	1	0	3	0	0	1	2	1
RIT594	N3	1	0	2	0	0	1	3	1
s166	N3	1	0	2	0	0	1	2	1
255-15	E. artemiae	1	0	2	0	0	1	2	1
s138	E. artemiae	1	0	2	0	0	1	2	1
s145	E. artemiae	1	0	2	0	0	1	2	1
s193	N4	1	0	2	0	0	1	2	1
JCM12280	E. oxidotolerans	1	0	2	0	0	1	2	1
H66	E. oxidotolerans	1	0	2	0	0	1	2	1
s80	E. oxidotolerans	1	0	2	0	0	1	2	1
s102	E. oxidotolerans	1	0	2	0	0	1	2	1
s127	E. oxidotolerans	1	0	2	0	0	1	2	1
s90	E. oxidotolerans	1	0	2	0	0	1	2	1
s95	E. oxidotolerans	1	0	2	0	0	1	2	1
s133	E. oxidotolerans	1	0	2	0	0	1	2	1
ERU656	E. oxidotolerans	1	0	2	0	0	1	2	1
s100	E. oxidotolerans	1	0	2	0	0	1	2	1
s104	E. oxidotolerans	1	0	2	0	0	1	2	1
s105	E. oxidotolerans	1	0	2	0	0	1	2	1
s125	E. oxidotolerans	1	0	2	0	0	1	2	1
s81	E. oxidotolerans	1	0	2	0	0	1	2	1
DSM6208	E. aurantiacum	2	0	3	0	0	1	4	2
8-11-1	E. aurantiacum	2	0	3	0	0	1	4	2
ZOR0005	E. aurantiacum	2	0	4	0	0	1	4	2
s122	E. himgiriensis	2	0	2	0	0	1	4	2
AB2	E. alkaliphilum	2	1	3	0	0	1	4	2
12-1	E. alkaliphilum	2	0	4	0	0	1	4	2
s150	E. alkaliphilum	2	0	3	0	0	1	4	2
S17	N5	2	0	3	0	0	1	3	2
SH31	N5	2	0	3	0	0	1	4	2
s142	N5	2	0	3	0	0	1	4	2
TNDT2	N6	2	0	3	0	0	1	4	2
s7	N7	2	0	3	0	0	1	4	2
s6	N7	2	0	4	0	0	1	4	2
s16	N7	2	0	3	0	1	1	4	2
s28	N7	2	0	3	0	0	1	4	2
s5	N7	2	0	3	0	0	1	4	2
s141	N7	2	0	4	0	0	1	3	2
s18	N7	2	0	4	0	0	1	3	2
s64	N7	2	0	4	0	0	1	3	2
s69	N7	2	0	4	0	0	1	3	2
s21	N7	2	0	3	0	0	1	3	2
s55	N7	2	0	3	0	0	1	3	2
E.TIA.1	N7	2	0	4	0	0	1	3	2
s40	N7	2	0	4	0	0	1	3	2
s4	N7	2	0	4	0	0	1	3	2
s52	N7	2	0	4	0	0	1	3	2
J17977	E. aquaticum	2	0	3	0	0	1	4	2
s146	N8	2	0	3	0	0	1	3	2
s149	E. mexicanum	2	0	2	0	0	1	3	2
E4787	E. mexicanum	2	0	4	0	0	1	4	2
s152	E. mexicanum	3	0	3	0	0	1	4	2
s36	E. mexicanum	3	0	4	0	0	1	4	2
RW-2	E. mexicanum	2	0	4	0	1	1	4	2
s70	E. mexicanum	2	0	3	0	0	1	4	2
N139	E. mexicanum	2	0	2	0	0	1	4	2
s194	E. mexicanum	2	0	3	0	0	1	4	2
s151	E. mexicanum	2	0	4	0	0	1	4	2
GIC31	E. mexicanum	2	0	3	0	1	1	4	2
s26	E. mexicanum	2	0	3	0	0	1	4	2
s56	E. mexicanum	2	0	3	0	0	1	4	2
s157	E. mexicanum	2	0	3	0	0	1	4	2
s50	E. mexicanum	2	0	3	0	0	1	4	2
s126	N9	2	0	1	0	0	1	3	2
CH10	N10	2	0	2	0	1	1	3	2
s183	N10	2	0	2	0	1	1	3	2
s189	N10	2	0	3	0	0	1	3	2
s129	N10	2	0	2	0	1	1	3	2
s160	N10	2	0	2	0	1	1	3	2
EBG647	E. aestuarii	2	0	3	0	1	1	3	2
s35	E. aestuarii	2	0	3	0	1	1	3	2
s124	E. aestuarii	2	0	3	0	0	1	3	2
s59	E. aestuarii	2	0	2	0	1	1	3	2
EHD646	E. aestuarii	2	0	2	0	0	1	3	2
s34	E. aestuarii	2	0	2	0	0	1	3	2
s82	N11	2	0	1	0	1	1	2	2
s101	E. marinum	2	0	2	0	0	1	3	2
s73	E. marinum	2	0	2	0	0	1	3	2
DSM16307	E. marinum	2	0	1	0	1	1	3	2
s57	E. marinum	2	0	1	0	0	1	3	2
s13	E. marinum	2	0	1	0	0	1	3	2
s67	E. marinum	2	0	1	0	0	1	3	2
ERU653	E. marinum	2	0	2	0	0	1	3	2
s139	E. marinum	2	0	2	0	0	1	3	2
s38	E. marinum	2	0	2	0	0	1	3	2
s89	E. marinum	2	0	2	0	0	1	3	2
s22	N12	2	0	3	0	0	1	3	2
s48	N12	2	0	2	0	0	1	3	2
s63	N12	2	0	2	0	0	1	3	2
NG55	E. profundum	2	0	4	0	0	1	3	2
s37	E. profundum	2	0	3	0	0	1	3	2
JLM-2	E. profundum	2	0	4	0	0	1	3	2
AT1b	E. profundum	2	0	4	0	0	1	3	2
s162	E. profundum	2	0	3	0	1	1	3	2
s154	E. profundum	3	0	3	0	0	1	2	2
s131	E. profundum	2	0	4	0	0	1	3	2
s3	E. profundum	2	0	3	0	0	1	3	2
PHM11	E. profundum	2	0	3	0	0	1	3	2
s121	E. profundum	2	0	3	0	0	1	3	2
s132	E. profundum	2	0	3	0	0	1	3	2
s43	E. profundum	2	0	3	0	0	1	3	2
s195	E. profundum	2	0	4	0	0	1	3	2
HVEsp1	E. profundum	2	0	4	0	0	1	3	2
s196	E. profundum	3	0	4	0	0	1	3	2
s140	E. profundum	2	0	4	0	0	1	3	2
s155	E. profundum	2	0	4	0	0	1	3	2
s163	E. profundum	2	0	4	0	0	1	3	2
s181	E. profundum	2	0	4	0	0	1	3	2
s123	E. profundum	2	0	4	0	0	1	3	2
s75	E. profundum	2	0	3	0	0	1	3	2
s83	E. profundum	2	0	3	0	0	1	3	2

## Sheet: PL_family
Gene number of carbohydrate-active enzymes (CAZymes) detected in each Exiguobacterium genome
Strain	Taxonomy	Polysaccharide Lyases (PLs)
		PL9	PL12
HF60	E. flavidum	0	0
BMC-KP	N1	1	0
E.VS.2	E. acetylicum	1	0
s11	E. acetylicum	1	0
NIO-1109	E. acetylicum	1	0
HHS31	E. acetylicum	1	0
Leaf187	E. acetylicum	1	0
OS-77	E. acetylicum	1	0
MH3	E. acetylicum	1	0
RSA11	E. acetylicum	1	0
s161	E. acetylicum	1	0
ZBG2	E. acetylicum	1	0
KKBO11	E. acetylicum	1	0
s191	E. acetylicum	1	0
s78	E. acetylicum	1	0
s143	E. acetylicum	1	0
s91	E. acetylicum	1	0
s39	E. acetylicum	1	0
s46	E. acetylicum	1	0
RSA42	E. acetylicum	1	0
s168	E. acetylicum	1	0
ZWU0009	E. acetylicum	1	0
DSM20416	E. acetylicum	1	0
U13-1	E. acetylicum	1	0
s144	E. acetylicum	1	0
s130	N2	1	0
Leaf196	N2	1	0
RIT341	N2	1	0
190-11	E. undae	1	0
s192	E. undae	1	0
DSM14481	E. undae	1	0
KCTC3810	E. undae	1	0
KRL4	E. antarcticum	1	0
B7	E. antarcticum	1	0
J14376	E. antarcticum	1	0
s128	E. antarcticum	1	0
7-3	E. sibiricum	1	0
RIT594	N3	1	0
s166	N3	1	0
255-15	E. artemiae	1	0
s138	E. artemiae	1	0
s145	E. artemiae	1	0
s193	N4	1	0
JCM12280	E. oxidotolerans	2	0
H66	E. oxidotolerans	2	0
s80	E. oxidotolerans	2	0
s102	E. oxidotolerans	2	0
s127	E. oxidotolerans	2	1
s90	E. oxidotolerans	2	0
s95	E. oxidotolerans	2	0
s133	E. oxidotolerans	2	0
ERU656	E. oxidotolerans	2	0
s100	E. oxidotolerans	2	0
s104	E. oxidotolerans	2	0
s105	E. oxidotolerans	2	0
s125	E. oxidotolerans	2	0
s81	E. oxidotolerans	2	0
DSM6208	E. aurantiacum	0	2
8-11-1	E. aurantiacum	0	2
ZOR0005	E. aurantiacum	0	2
s122	E. himgiriensis	0	1
AB2	E. alkaliphilum	0	1
12-1	E. alkaliphilum	0	5
s150	E. alkaliphilum	0	2
S17	N5	0	2
SH31	N5	0	1
s142	N5	0	1
TNDT2	N6	0	2
s7	N7	0	1
s6	N7	0	1
s16	N7	0	1
s28	N7	0	1
s5	N7	0	1
s141	N7	0	1
s18	N7	0	1
s64	N7	0	1
s69	N7	0	1
s21	N7	0	1
s55	N7	0	1
E.TIA.1	N7	0	1
s40	N7	0	1
s4	N7	0	1
s52	N7	0	1
J17977	E. aquaticum	0	1
s146	N8	0	1
s149	E. mexicanum	0	0
E4787	E. mexicanum	0	0
s152	E. mexicanum	0	0
s36	E. mexicanum	0	1
RW-2	E. mexicanum	0	1
s70	E. mexicanum	0	1
N139	E. mexicanum	0	2
s194	E. mexicanum	0	1
s151	E. mexicanum	0	1
GIC31	E. mexicanum	0	1
s26	E. mexicanum	0	1
s56	E. mexicanum	0	1
s157	E. mexicanum	0	1
s50	E. mexicanum	0	1
s126	N9	0	2
CH10	N10	0	2
s183	N10	0	1
s189	N10	0	0
s129	N10	0	1
s160	N10	0	1
EBG647	E. aestuarii	0	1
s35	E. aestuarii	0	1
s124	E. aestuarii	0	0
s59	E. aestuarii	0	0
EHD646	E. aestuarii	0	1
s34	E. aestuarii	0	1
s82	N11	0	3
s101	E. marinum	0	2
s73	E. marinum	0	2
DSM16307	E. marinum	0	2
s57	E. marinum	0	2
s13	E. marinum	0	2
s67	E. marinum	0	2
ERU653	E. marinum	0	2
s139	E. marinum	0	2
s38	E. marinum	0	2
s89	E. marinum	0	2
s22	N12	0	2
s48	N12	0	2
s63	N12	0	2
NG55	E. profundum	0	2
s37	E. profundum	0	2
JLM-2	E. profundum	0	2
AT1b	E. profundum	0	2
s162	E. profundum	0	2
s154	E. profundum	0	2
s131	E. profundum	0	2
s3	E. profundum	0	0
PHM11	E. profundum	0	2
s121	E. profundum	0	2
s132	E. profundum	0	2
s43	E. profundum	0	2
s195	E. profundum	0	3
HVEsp1	E. profundum	0	2
s196	E. profundum	0	3
s140	E. profundum	0	3
s155	E. profundum	0	3
s163	E. profundum	0	3
s181	E. profundum	0	3
s123	E. profundum	0	3
s75	E. profundum	0	3
s83	E. profundum	0	3

## Sheet: AA_family
Gene number of carbohydrate-active enzymes (CAZymes) detected in each Exiguobacterium genome
Strain	Taxonomy	Auxiliary Activities (AAs)
		AA4	AA6	AA7
HF60	E. flavidum	0	1	0
BMC-KP	N1	0	1	0
E.VS.2	E. acetylicum	0	1	0
s11	E. acetylicum	0	1	0
NIO-1109	E. acetylicum	0	1	0
HHS31	E. acetylicum	0	1	0
Leaf187	E. acetylicum	0	1	0
OS-77	E. acetylicum	0	1	0
MH3	E. acetylicum	0	1	0
RSA11	E. acetylicum	0	1	0
s161	E. acetylicum	0	1	0
ZBG2	E. acetylicum	0	1	0
KKBO11	E. acetylicum	0	1	0
s191	E. acetylicum	0	1	0
s78	E. acetylicum	0	1	0
s143	E. acetylicum	0	1	0
s91	E. acetylicum	0	1	0
s39	E. acetylicum	0	1	0
s46	E. acetylicum	0	1	0
RSA42	E. acetylicum	0	1	0
s168	E. acetylicum	0	1	0
ZWU0009	E. acetylicum	0	1	0
DSM20416	E. acetylicum	0	1	0
U13-1	E. acetylicum	0	1	0
s144	E. acetylicum	0	1	0
s130	N2	0	1	0
Leaf196	N2	0	1	0
RIT341	N2	0	1	0
190-11	E. undae	0	1	0
s192	E. undae	0	1	0
DSM14481	E. undae	0	1	0
KCTC3810	E. undae	0	1	0
KRL4	E. antarcticum	0	0	1
B7	E. antarcticum	0	1	1
J14376	E. antarcticum	0	0	1
s128	E. antarcticum	0	0	1
7-3	E. sibiricum	0	1	1
RIT594	N3	0	1	1
s166	N3	0	1	1
255-15	E. artemiae	0	1	1
s138	E. artemiae	0	1	1
s145	E. artemiae	0	1	1
s193	N4	0	1	0
JCM12280	E. oxidotolerans	0	1	0
H66	E. oxidotolerans	0	1	0
s80	E. oxidotolerans	0	1	0
s102	E. oxidotolerans	0	1	0
s127	E. oxidotolerans	0	1	0
s90	E. oxidotolerans	0	1	0
s95	E. oxidotolerans	0	1	0
s133	E. oxidotolerans	0	1	0
ERU656	E. oxidotolerans	0	1	0
s100	E. oxidotolerans	0	1	0
s104	E. oxidotolerans	0	1	0
s105	E. oxidotolerans	0	1	0
s125	E. oxidotolerans	0	1	0
s81	E. oxidotolerans	0	1	0
DSM6208	E. aurantiacum	1	0	0
8-11-1	E. aurantiacum	1	0	0
ZOR0005	E. aurantiacum	1	0	0
s122	E. himgiriensis	1	0	0
AB2	E. alkaliphilum	1	0	0
12-1	E. alkaliphilum	1	0	0
s150	E. alkaliphilum	1	0	0
S17	N5	0	0	0
SH31	N5	0	0	0
s142	N5	0	0	0
TNDT2	N6	1	0	0
s7	N7	1	0	0
s6	N7	1	0	0
s16	N7	1	0	0
s28	N7	1	0	0
s5	N7	1	0	0
s141	N7	1	0	0
s18	N7	1	0	0
s64	N7	1	0	0
s69	N7	1	0	0
s21	N7	1	0	0
s55	N7	1	0	0
E.TIA.1	N7	0	0	0
s40	N7	0	0	0
s4	N7	0	0	0
s52	N7	0	0	0
J17977	E. aquaticum	1	0	0
s146	N8	1	0	0
s149	E. mexicanum	1	0	0
E4787	E. mexicanum	1	0	0
s152	E. mexicanum	1	0	0
s36	E. mexicanum	1	0	0
RW-2	E. mexicanum	1	0	0
s70	E. mexicanum	1	0	0
N139	E. mexicanum	1	0	0
s194	E. mexicanum	1	0	0
s151	E. mexicanum	1	0	0
GIC31	E. mexicanum	1	0	0
s26	E. mexicanum	1	0	0
s56	E. mexicanum	1	0	0
s157	E. mexicanum	1	0	0
s50	E. mexicanum	1	0	0
s126	N9	0	0	0
CH10	N10	0	0	0
s183	N10	0	0	0
s189	N10	0	0	0
s129	N10	0	0	0
s160	N10	0	0	0
EBG647	E. aestuarii	0	0	0
s35	E. aestuarii	0	0	0
s124	E. aestuarii	0	0	0
s59	E. aestuarii	0	0	0
EHD646	E. aestuarii	0	0	0
s34	E. aestuarii	0	0	0
s82	N11	0	0	0
s101	E. marinum	0	0	0
s73	E. marinum	0	0	0
DSM16307	E. marinum	0	0	0
s57	E. marinum	0	0	0
s13	E. marinum	0	0	0
s67	E. marinum	0	0	0
ERU653	E. marinum	0	0	0
s139	E. marinum	0	0	0
s38	E. marinum	0	0	0
s89	E. marinum	0	0	0
s22	N12	0	0	0
s48	N12	0	0	0
s63	N12	0	0	0
NG55	E. profundum	0	0	0
s37	E. profundum	0	0	0
JLM-2	E. profundum	0	0	0
AT1b	E. profundum	0	0	0
s162	E. profundum	0	0	0
s154	E. profundum	0	0	0
s131	E. profundum	0	0	0
s3	E. profundum	0	0	0
PHM11	E. profundum	0	0	0
s121	E. profundum	0	0	0
s132	E. profundum	0	0	0
s43	E. profundum	0	0	0
s195	E. profundum	0	0	0
HVEsp1	E. profundum	0	0	0
s196	E. profundum	0	0	0
s140	E. profundum	0	0	0
s155	E. profundum	0	0	0
s163	E. profundum	0	0	0
s181	E. profundum	0	0	0
s123	E. profundum	0	0	0
s75	E. profundum	0	0	0
s83	E. profundum	0	0	0

## Sheet: CBM_family
Gene number of carbohydrate-active enzymes (CAZymes) detected in each Exiguobacterium genome
Strain	Taxonomy	Carbohydrate-Binding Modules (CBMs)
		CBM4	CBM34	CBM41	CBM48	CBM50
HF60	E. flavidum	3	2	2	0	2
BMC-KP	N1	3	2	2	0	2
E.VS.2	E. acetylicum	3	2	2	0	2
s11	E. acetylicum	3	2	2	0	2
NIO-1109	E. acetylicum	3	2	2	0	2
HHS31	E. acetylicum	3	2	2	0	2
Leaf187	E. acetylicum	3	2	2	0	2
OS-77	E. acetylicum	3	2	2	0	2
MH3	E. acetylicum	3	2	2	0	2
RSA11	E. acetylicum	3	2	2	0	2
s161	E. acetylicum	3	2	2	0	2
ZBG2	E. acetylicum	3	2	2	0	2
KKBO11	E. acetylicum	3	2	2	0	2
s191	E. acetylicum	3	2	2	0	2
s78	E. acetylicum	3	2	2	0	2
s143	E. acetylicum	3	2	2	0	2
s91	E. acetylicum	3	2	2	0	2
s39	E. acetylicum	3	2	2	0	2
s46	E. acetylicum	3	2	2	0	2
RSA42	E. acetylicum	3	2	2	0	2
s168	E. acetylicum	0	2	2	0	2
ZWU0009	E. acetylicum	3	2	2	0	2
DSM20416	E. acetylicum	3	1	2	0	2
U13-1	E. acetylicum	3	2	2	0	2
s144	E. acetylicum	3	2	2	0	2
s130	N2	0	2	2	0	2
Leaf196	N2	0	2	2	0	2
RIT341	N2	0	2	2	0	2
190-11	E. undae	3	2	2	1	2
s192	E. undae	3	2	2	1	2
DSM14481	E. undae	3	2	2	0	2
KCTC3810	E. undae	3	2	2	0	2
KRL4	E. antarcticum	3	2	2	0	2
B7	E. antarcticum	2	2	2	1	2
J14376	E. antarcticum	3	2	2	1	2
s128	E. antarcticum	3	2	2	1	2
7-3	E. sibiricum	3	2	2	0	2
RIT594	N3	3	2	2	0	2
s166	N3	0	2	2	1	2
255-15	E. artemiae	2	2	2	0	2
s138	E. artemiae	3	2	2	1	2
s145	E. artemiae	2	2	2	1	2
s193	N4	3	2	2	1	2
JCM12280	E. oxidotolerans	3	2	2	1	3
H66	E. oxidotolerans	3	2	2	1	3
s80	E. oxidotolerans	3	2	2	1	3
s102	E. oxidotolerans	3	2	2	1	3
s127	E. oxidotolerans	3	2	2	1	3
s90	E. oxidotolerans	3	2	2	1	3
s95	E. oxidotolerans	3	2	2	1	3
s133	E. oxidotolerans	3	2	2	1	3
ERU656	E. oxidotolerans	3	2	2	1	3
s100	E. oxidotolerans	3	2	2	1	3
s104	E. oxidotolerans	3	2	2	1	3
s105	E. oxidotolerans	3	2	2	1	3
s125	E. oxidotolerans	3	2	2	1	3
s81	E. oxidotolerans	3	2	2	1	3
DSM6208	E. aurantiacum	3	1	3	0	3
8-11-1	E. aurantiacum	3	1	3	0	2
ZOR0005	E. aurantiacum	3	1	3	0	2
s122	E. himgiriensis	3	1	3	0	3
AB2	E. alkaliphilum	0	1	3	0	3
12-1	E. alkaliphilum	3	1	3	0	2
s150	E. alkaliphilum	0	1	3	0	3
S17	N5	3	1	2	0	2
SH31	N5	3	1	3	0	2
s142	N5	3	1	2	0	2
TNDT2	N6	0	1	3	0	2
s7	N7	3	1	3	0	3
s6	N7	3	1	3	0	2
s16	N7	3	1	3	0	3
s28	N7	3	1	3	0	3
s5	N7	3	1	3	0	3
s141	N7	0	1	3	0	3
s18	N7	0	1	3	0	3
s64	N7	0	1	3	0	3
s69	N7	0	1	3	0	3
s21	N7	0	1	3	0	3
s55	N7	0	1	3	0	2
E.TIA.1	N7	0	1	3	0	3
s40	N7	0	1	3	0	3
s4	N7	0	1	3	0	3
s52	N7	0	1	3	0	3
J17977	E. aquaticum	3	1	3	0	2
s146	N8	1	1	3	0	2
s149	E. mexicanum	0	1	3	0	3
E4787	E. mexicanum	0	1	3	0	2
s152	E. mexicanum	0	1	3	0	1
s36	E. mexicanum	3	1	3	0	2
RW-2	E. mexicanum	3	1	3	0	2
s70	E. mexicanum	3	1	3	0	2
N139	E. mexicanum	3	1	3	0	2
s194	E. mexicanum	3	1	3	0	2
s151	E. mexicanum	3	1	3	0	2
GIC31	E. mexicanum	3	1	3	0	1
s26	E. mexicanum	1	1	3	0	1
s56	E. mexicanum	3	1	3	0	3
s157	E. mexicanum	3	1	3	0	3
s50	E. mexicanum	3	1	3	0	1
s126	N9	4	1	2	0	3
CH10	N10	3	1	3	0	3
s183	N10	3	1	3	0	3
s189	N10	3	1	3	0	3
s129	N10	3	1	3	0	3
s160	N10	3	1	3	0	3
EBG647	E. aestuarii	3	1	3	0	3
s35	E. aestuarii	3	1	3	0	3
s124	E. aestuarii	3	1	3	0	3
s59	E. aestuarii	3	1	3	0	3
EHD646	E. aestuarii	3	1	3	0	3
s34	E. aestuarii	3	1	3	0	3
s82	N11	0	1	2	0	2
s101	E. marinum	0	1	3	0	2
s73	E. marinum	0	1	3	0	2
DSM16307	E. marinum	3	1	3	0	2
s57	E. marinum	0	1	3	0	2
s13	E. marinum	0	1	3	0	2
s67	E. marinum	0	1	3	0	2
ERU653	E. marinum	0	1	3	0	3
s139	E. marinum	0	1	3	0	3
s38	E. marinum	0	1	3	0	3
s89	E. marinum	0	1	3	0	3
s22	N12	3	1	3	0	3
s48	N12	3	1	3	0	2
s63	N12	3	1	3	0	3
NG55	E. profundum	3	1	3	0	3
s37	E. profundum	3	1	3	0	3
JLM-2	E. profundum	3	1	3	0	3
AT1b	E. profundum	3	1	3	0	4
s162	E. profundum	3	1	3	0	4
s154	E. profundum	0	1	3	0	2
s131	E. profundum	0	1	3	0	2
s3	E. profundum	3	1	3	0	3
PHM11	E. profundum	3	1	3	0	2
s121	E. profundum	3	1	3	0	3
s132	E. profundum	3	1	3	0	3
s43	E. profundum	3	1	3	0	3
s195	E. profundum	3	1	2	0	3
HVEsp1	E. profundum	0	1	2	0	2
s196	E. profundum	0	1	2	0	3
s140	E. profundum	0	1	2	0	2
s155	E. profundum	0	1	2	0	2
s163	E. profundum	0	1	2	0	3
s181	E. profundum	0	1	3	0	5
s123	E. profundum	0	1	3	0	2
s75	E. profundum	0	1	2	0	2
s83	E. profundum	0	1	2	0	2

## Sheet: Polysaccharides_dgradation
Number of plant polysaccharides degradation enzymes encoded in Exiguobacterium genomes
Strain	Taxonomy	Cellulose						Hemicellulose									Starch														Chitin							Trehalose	Pectin	Inulin
		GH1	GH3	GH16	GH5	GH51	GH94	GH43_4	GH43_17	GH43_23	GH43_26	CE1	CE3	CE6	CBM4	CE7	GH13_5	GH13_11	GH13_13	GH13_14	GH13_18	GH13_19	GH13_20	GH13_29	GH13_30	GH13_31	GH57	GH126	CBM34	CBM41	GH31	AA7	CE9	GH18	GH23	CE4	CBM50	GH65	PL9	GH32
HF60	E. flavidum	2	2	1	0	0	0	0	1	0	1	3	0	0	3	0	1	0	3	0	0	0	2	0	0	3	1	0	2	2	1	0	1	0	1	4	2	1	0	1
BMC-KP	N1	3	4	1	0	1	1	1	0	0	2	1	0	1	3	0	2	0	3	0	0	0	2	1	0	4	1	1	2	2	1	0	1	0	1	3	2	1	1	1
E.VS.2	E. acetylicum	3	3	1	0	1	0	1	0	0	2	1	0	0	3	0	2	0	3	0	0	0	2	1	0	3	1	0	2	2	1	0	1	0	1	3	2	1	1	1
s11	E. acetylicum	3	3	1	0	1	0	1	0	0	2	1	0	0	3	0	2	0	3	0	0	0	2	1	0	3	1	0	2	2	1	0	1	0	1	3	2	1	1	1
NIO-1109	E. acetylicum	4	3	1	0	1	0	1	0	0	2	1	0	0	3	0	2	0	3	0	0	0	2	1	0	3	1	0	2	2	1	0	1	0	1	3	2	1	1	1
HHS31	E. acetylicum	3	3	1	0	1	0	1	0	0	2	1	0	0	3	0	2	0	3	0	0	0	2	1	0	3	1	0	2	2	1	0	1	0	1	3	2	1	1	1
Leaf187	E. acetylicum	4	3	1	0	1	0	1	0	0	2	1	0	0	3	0	2	0	3	0	0	0	2	1	0	3	1	0	2	2	1	0	1	0	1	3	2	1	1	1
OS-77	E. acetylicum	3	3	1	0	0	0	0	0	0	0	1	0	0	3	0	2	0	3	0	0	0	2	1	0	4	1	1	2	2	1	0	1	0	1	3	2	1	1	1
MH3	E. acetylicum	4	3	1	0	0	0	0	0	0	0	1	0	0	3	0	2	0	3	0	0	0	2	1	0	3	1	1	2	2	1	0	1	0	1	3	2	1	1	1
RSA11	E. acetylicum	4	3	1	0	0	0	0	0	0	0	1	0	0	3	0	2	0	3	0	0	0	2	1	0	3	1	0	2	2	1	0	1	0	1	3	2	1	1	1
s161	E. acetylicum	3	3	1	0	1	0	1	0	0	2	1	0	0	3	0	2	0	3	0	0	0	2	1	0	3	1	1	2	2	1	0	1	0	1	3	2	1	1	1
ZBG2	E. acetylicum	3	3	1	0	0	0	0	0	0	0	1	0	0	3	0	2	0	3	0	0	0	2	1	0	3	1	0	2	2	1	0	1	0	1	3	2	1	1	1
KKBO11	E. acetylicum	3	3	1	0	0	0	0	0	0	0	1	0	0	3	0	2	0	3	0	0	0	2	1	0	4	1	0	2	2	1	0	1	0	1	3	2	1	1	1
s191	E. acetylicum	6	3	1	0	1	0	1	0	0	2	1	0	0	3	0	2	0	3	0	0	0	2	1	0	4	1	0	2	2	1	0	1	0	1	3	2	1	1	1
s78	E. acetylicum	3	4	1	0	0	1	0	0	0	0	1	0	0	3	0	2	0	3	0	0	0	2	1	0	4	1	0	2	2	1	0	1	0	1	3	2	1	1	1
s143	E. acetylicum	4	3	1	0	0	0	0	0	0	0	1	0	0	3	0	2	0	3	0	0	0	2	1	0	3	1	0	2	2	1	0	1	0	1	3	2	1	1	1
s91	E. acetylicum	5	4	1	0	1	1	1	0	0	2	1	0	0	3	0	2	0	3	0	0	0	2	1	0	4	1	0	2	2	1	0	1	0	1	3	2	1	1	1
s39	E. acetylicum	4	4	1	0	1	1	1	0	0	2	1	0	0	3	0	2	0	3	0	0	0	2	1	0	4	1	0	2	2	1	0	1	0	1	3	2	1	1	1
s46	E. acetylicum	4	4	1	0	1	1	1	0	0	2	1	0	0	3	0	2	0	3	0	0	0	2	1	0	4	1	0	2	2	1	0	1	0	1	3	2	1	1	1
RSA42	E. acetylicum	3	3	1	0	0	0	0	0	0	0	1	0	0	3	0	2	0	3	0	0	0	2	1	0	2	1	0	2	2	1	0	1	0	1	3	2	1	1	1
s168	E. acetylicum	2	3	0	0	0	0	0	0	0	0	2	0	0	0	0	2	0	3	0	0	0	2	1	0	3	1	0	2	2	1	0	1	0	1	3	2	1	1	1
ZWU0009	E. acetylicum	4	3	1	0	1	0	1	0	0	2	1	0	0	3	0	2	0	3	0	0	0	2	1	0	3	1	0	2	2	1	0	1	0	1	3	2	1	1	1
DSM20416	E. acetylicum	5	3	1	0	0	0	0	0	0	0	1	0	0	3	0	2	0	3	0	0	0	2	1	0	4	1	0	1	2	1	0	1	0	1	3	2	0	1	1
U13-1	E. acetylicum	4	3	1	0	0	0	0	0	0	0	1	0	0	3	0	2	0	3	0	0	0	2	1	0	3	1	0	2	2	1	0	1	0	1	3	2	1	1	1
s144	E. acetylicum	4	3	1	0	0	0	0	0	0	0	1	0	0	3	0	2	0	3	0	0	0	2	1	0	3	1	0	2	2	1	0	1	0	1	3	2	1	1	1
s130	N2	2	3	0	0	0	0	0	0	1	0	1	0	0	0	0	2	0	3	0	0	0	2	1	0	3	1	0	2	2	1	0	1	0	1	3	2	1	1	1
Leaf196	N2	3	3	0	0	1	0	1	0	0	2	1	0	0	0	0	2	0	3	0	0	0	2	1	0	3	1	0	2	2	1	0	1	0	1	3	2	1	1	1
RIT341	N2	5	3	0	0	1	0	1	0	0	2	1	0	0	0	0	2	0	3	0	0	0	2	1	0	3	1	0	2	2	1	0	1	0	1	3	2	1	1	1
190-11	E. undae	4	3	1	0	0	0	0	0	0	0	1	0	0	3	0	2	0	3	0	0	0	2	1	0	4	1	0	2	2	1	0	1	0	1	2	2	1	1	1
s192	E. undae	5	3	1	0	0	0	0	0	0	0	1	0	0	3	0	2	0	3	0	0	0	2	1	0	3	1	1	2	2	1	0	1	0	1	2	2	1	1	1
DSM14481	E. undae	3	4	1	0	0	1	0	0	0	0	1	0	0	3	0	2	0	3	0	0	0	2	1	0	4	1	1	2	2	1	0	1	0	1	2	2	2	1	2
KCTC3810	E. undae	3	4	1	0	0	1	0	0	0	0	1	0	0	3	0	2	0	3	0	0	0	2	1	0	4	1	1	2	2	1	0	1	0	1	2	2	2	1	2
KRL4	E. antarcticum	2	3	1	0	0	0	0	0	0	0	1	0	0	3	0	2	0	3	0	0	0	2	1	0	3	1	0	2	2	1	1	1	0	1	2	2	1	1	1
B7	E. antarcticum	2	3	1	0	0	0	0	0	0	0	1	0	0	2	0	2	0	3	0	0	0	2	1	0	3	1	0	2	2	1	1	1	0	1	2	2	1	1	1
J14376	E. antarcticum	5	2	1	1	0	0	0	1	0	1	2	0	0	3	0	2	0	3	0	0	1	1	1	0	4	1	0	1	3	1	0	1	0	1	3	2	2	0	2
s128	E. antarcticum	3	3	1	0	0	0	0	0	0	0	1	0	0	3	0	2	0	3	0	0	0	2	1	0	3	1	0	2	2	1	1	1	0	1	2	2	2	1	2
7-3	E. sibiricum	3	3	1	0	0	0	0	0	0	0	1	0	0	3	0	2	0	3	0	0	0	2	1	0	4	1	0	2	2	1	1	1	0	1	3	2	1	1	1
RIT594	N3	3	3	1	0	0	0	0	0	0	0	1	0	0	3	0	2	0	3	0	0	0	2	1	0	4	1	0	2	2	1	1	1	0	1	2	2	1	1	1
s166	N3	3	3	0	0	1	0	1	0	0	2	1	0	0	0	0	2	0	3	0	0	0	2	1	0	3	1	0	2	2	1	1	1	0	1	2	2	1	1	1
255-15	E. artemiae	2	3	0	0	0	0	0	0	0	0	1	0	0	2	0	2	0	3	0	0	0	2	1	0	3	1	0	2	2	1	1	1	0	1	2	2	1	1	1
s138	E. artemiae	3	3	1	0	0	0	0	0	0	0	1	0	0	3	0	2	0	3	0	0	0	2	1	0	3	1	0	2	2	1	1	1	0	1	2	2	1	1	1
s145	E. artemiae	3	3	0	0	0	0	0	0	0	0	1	0	0	2	0	2	0	3	0	0	0	2	1	0	3	1	1	2	2	1	1	1	0	1	2	2	1	1	1
s193	N4	3	3	1	0	0	0	0	0	0	0	1	0	0	3	0	2	0	3	0	0	0	2	1	0	3	1	0	2	2	1	0	1	0	1	2	2	1	1	1
JCM12280	E. oxidotolerans	3	3	1	0	0	0	0	0	0	0	1	0	0	3	0	2	0	3	0	0	0	2	1	0	3	1	0	2	2	1	0	1	0	1	2	3	1	2	1
H66	E. oxidotolerans	4	3	1	0	0	0	0	0	0	0	1	0	0	3	0	2	0	3	0	0	0	2	1	0	3	1	1	2	2	1	0	1	0	1	2	3	1	2	1
s80	E. oxidotolerans	5	3	1	0	0	0	0	0	0	0	1	0	0	3	0	2	0	3	0	0	0	2	1	0	3	1	0	2	2	1	0	1	0	1	2	3	1	2	1
s102	E. oxidotolerans	4	4	1	0	0	1	0	0	0	0	1	0	0	3	0	2	0	3	0	0	0	2	1	0	4	1	0	2	2	1	0	1	0	1	2	3	1	2	1
s127	E. oxidotolerans	4	3	1	0	0	0	0	0	0	0	1	0	0	3	0	2	0	3	0	0	0	2	1	0	4	1	0	2	2	1	0	1	0	1	2	3	1	2	1
s90	E. oxidotolerans	4	3	1	0	0	0	0	0	0	0	1	0	0	3	0	2	0	3	0	0	0	2	1	0	3	1	0	2	2	1	0	1	0	1	2	3	1	2	1
s95	E. oxidotolerans	4	3	1	0	0	0	0	0	0	0	1	0	0	3	0	2	0	3	0	0	0	2	1	0	3	1	0	2	2	1	0	1	0	1	2	3	1	2	1
s133	E. oxidotolerans	4	3	1	0	0	0	0	0	0	0	1	0	0	3	0	2	0	3	0	0	0	2	1	0	3	1	0	2	2	1	0	1	0	1	2	3	1	2	1
ERU656	E. oxidotolerans	5	3	1	0	0	0	0	0	0	0	1	0	0	3	0	2	0	3	0	0	0	2	1	0	3	1	1	2	2	1	0	1	0	1	2	3	1	2	1
s100	E. oxidotolerans	4	3	1	0	0	0	0	0	0	0	1	0	0	3	0	2	0	3	0	0	0	2	1	0	3	1	1	2	2	1	0	1	0	1	2	3	1	2	1
s104	E. oxidotolerans	4	3	1	0	0	0	0	0	0	0	1	0	0	3	0	2	0	3	0	0	0	2	1	0	3	1	1	2	2	1	0	1	0	1	2	3	1	2	1
s105	E. oxidotolerans	6	3	1	0	0	0	0	0	0	0	1	0	0	3	0	2	0	3	0	0	0	2	1	0	3	1	1	2	2	1	0	1	0	1	2	3	1	2	1
s125	E. oxidotolerans	6	3	1	0	0	0	0	0	0	0	1	0	0	3	0	2	0	3	0	0	0	2	1	0	3	1	1	2	2	1	0	1	0	1	2	3	1	2	1
s81	E. oxidotolerans	6	3	1	0	0	0	0	0	0	0	1	0	0	3	0	2	0	3	0	0	0	2	1	0	3	1	1	2	2	1	0	1	0	1	2	3	1	2	1
DSM6208	E. aurantiacum	5	2	1	0	0	0	0	0	0	0	2	0	0	3	0	2	0	3	0	0	1	1	1	0	3	1	0	1	3	1	0	1	0	1	3	3	1	0	1
8-11-1	E. aurantiacum	5	2	1	0	0	0	0	0	0	0	2	0	0	3	0	2	0	3	0	0	1	1	1	0	3	1	1	1	3	1	0	1	0	1	3	2	1	0	2
ZOR0005	E. aurantiacum	5	2	1	0	0	0	0	0	0	0	2	0	0	3	0	2	0	3	0	0	1	1	1	0	3	1	0	1	3	1	0	1	0	1	4	2	1	0	1
s122	E. himgiriensis	5	2	1	0	1	0	2	0	0	2	2	0	0	3	0	2	0	3	0	0	0	1	1	0	4	1	0	1	3	1	0	1	0	1	2	3	2	0	2
AB2	E. alkaliphilum	5	2	0	0	0	0	0	0	0	0	2	1	0	0	0	2	0	3	0	0	0	1	1	0	4	1	0	1	3	1	0	1	0	1	3	3	2	0	2
12-1	E. alkaliphilum	4	2	1	0	0	0	0	0	0	0	2	0	0	3	0	2	0	3	0	0	0	1	1	0	3	1	0	1	3	1	0	1	0	1	4	2	1	0	1
s150	E. alkaliphilum	5	2	0	0	0	0	0	0	0	0	2	0	0	0	0	2	0	3	0	1	0	1	1	0	3	1	0	1	3	1	0	1	0	1	3	3	1	0	1
S17	N5	3	3	1	0	0	1	0	0	0	0	2	0	0	3	0	2	0	3	0	0	1	1	1	0	4	1	0	1	2	1	0	1	1	1	3	2	2	0	2
SH31	N5	6	2	1	0	1	0	2	0	0	2	2	0	0	3	0	2	0	3	0	0	1	1	1	0	4	1	0	1	3	1	0	1	0	1	3	2	2	0	2
s142	N5	3	2	1	0	0	0	0	0	0	0	2	0	0	3	0	2	0	3	0	0	1	1	1	0	3	1	0	1	2	1	0	1	0	1	3	2	1	0	1
TNDT2	N6	4	2	0	0	0	0	0	0	0	1	2	0	0	0	0	1	0	3	0	1	1	1	1	0	3	1	0	1	3	1	0	1	0	1	3	2	1	0	1
s7	N7	7	3	1	0	0	2	0	1	0	1	2	0	0	3	0	2	0	3	0	0	1	1	1	0	5	1	0	1	3	1	0	1	0	1	3	3	2	0	4
s6	N7	7	3	1	0	0	2	0	0	0	0	2	0	0	3	0	2	0	3	0	0	1	1	1	0	5	1	0	1	3	1	0	1	0	1	4	2	2	0	3
s16	N7	6	2	1	0	0	0	0	0	0	0	2	0	0	3	1	2	0	3	0	1	1	1	1	0	4	1	0	1	3	1	0	1	0	1	3	3	2	0	3
s28	N7	6	3	1	0	0	2	0	0	0	0	2	0	0	3	0	1	0	3	0	0	1	1	1	0	5	1	0	1	3	1	0	1	0	1	3	3	2	0	3
s5	N7	7	3	1	0	0	2	0	1	0	1	2	0	0	3	0	2	0	3	0	0	1	1	1	0	4	1	1	1	3	1	0	1	0	1	3	3	1	0	1
s141	N7	3	1	0	0	0	0	0	0	0	0	2	0	0	0	0	2	0	3	0	0	1	1	1	0	3	1	0	1	3	1	0	1	0	1	4	3	1	0	1
s18	N7	1	1	0	0	0	0	0	0	0	0	2	0	0	0	0	2	0	3	0	0	1	1	1	0	3	1	0	1	3	1	0	1	0	1	4	3	1	0	1
s64	N7	1	1	0	0	0	0	0	0	0	0	2	0	0	0	0	2	0	3	0	0	1	1	1	0	3	1	0	1	3	1	0	1	0	1	4	3	1	0	1
s69	N7	1	1	0	0	0	0	0	0	0	0	2	0	0	0	0	2	0	3	0	0	1	1	1	0	3	1	0	1	3	1	0	1	0	1	4	3	1	0	1
s21	N7	4	1	0	0	0	0	0	0	0	0	2	0	0	0	0	1	0	3	0	0	1	1	1	0	3	1	0	1	3	1	0	1	0	1	3	3	1	0	1
s55	N7	4	1	0	0	0	0	0	0	0	0	2	0	0	0	0	1	0	3	0	0	1	1	1	0	3	1	0	1	3	1	0	1	0	1	3	2	1	0	1
E.TIA.1	N7	3	1	0	0	0	0	0	0	0	0	2	0	0	0	0	1	0	3	0	0	1	1	1	0	3	1	0	1	3	1	0	1	0	1	4	3	1	0	1
s40	N7	3	1	0	0	0	0	0	0	0	0	2	0	0	0	0	1	0	3	0	0	1	1	1	0	3	1	0	1	3	1	0	1	0	1	4	3	1	0	1
s4	N7	3	1	0	0	0	0	0	0	0	0	2	0	0	0	0	1	0	3	0	0	1	1	1	0	3	1	0	1	3	1	0	1	0	1	4	3	1	0	1
s52	N7	3	1	0	0	0	0	0	0	0	0	2	0	0	0	0	1	0	3	0	0	1	1	1	0	3	1	0	1	3	1	0	1	0	1	4	3	1	0	1
J17977	E. aquaticum	3	3	1	0	0	0	0	0	0	0	1	0	0	3	0	2	0	3	0	0	0	2	1	0	3	1	0	2	2	1	1	1	0	1	2	2	2	0	2
s146	N8	4	1	0	0	1	0	2	0	0	2	2	0	0	1	0	2	0	3	0	0	1	1	1	0	3	1	0	1	3	1	0	1	0	1	3	2	1	0	2
s149	E. mexicanum	3	2	0	0	0	0	0	0	0	0	2	0	0	0	0	2	0	3	0	0	1	1	1	0	3	1	0	1	3	1	0	1	0	1	2	3	1	0	1
E4787	E. mexicanum	6	2	0	0	0	0	0	0	0	0	2	0	0	0	0	2	0	3	0	0	1	1	1	0	3	1	0	1	3	1	0	1	0	1	4	2	1	0	1
s152	E. mexicanum	6	2	0	0	0	0	0	0	0	0	3	0	0	0	0	2	0	3	0	0	1	1	1	0	3	1	0	1	3	1	0	1	0	1	3	1	1	0	1
s36	E. mexicanum	7	2	1	0	0	0	0	1	0	1	3	0	0	3	0	2	0	3	0	0	1	1	1	0	4	1	0	1	3	1	0	1	0	1	4	2	2	0	3
RW-2	E. mexicanum	7	2	1	0	1	0	2	0	0	2	2	0	0	3	1	2	0	3	0	0	1	1	1	0	3	1	0	1	3	1	0	1	0	1	4	2	1	0	2
s70	E. mexicanum	7	3	1	0	1	2	2	0	0	2	2	0	0	3	0	2	0	3	0	0	1	1	1	0	4	1	0	1	3	1	0	1	0	1	3	2	1	0	2
N139	E. mexicanum	8	2	1	0	1	0	2	0	0	2	2	0	0	3	0	2	0	3	0	0	1	1	1	0	3	1	0	1	3	1	0	1	0	1	2	2	1	0	2
s194	E. mexicanum	6	2	1	0	0	0	0	0	0	0	2	0	0	3	0	2	0	3	0	0	1	1	1	0	3	1	0	1	3	1	0	1	0	1	3	2	1	0	1
s151	E. mexicanum	8	2	1	0	0	0	0	1	0	1	2	0	0	3	0	2	0	3	0	0	1	1	1	0	3	1	0	1	3	1	0	1	0	1	4	2	1	0	2
GIC31	E. mexicanum	8	2	1	0	0	0	0	0	0	0	2	0	0	3	1	2	0	3	0	0	1	1	1	0	3	1	0	1	3	1	0	1	0	1	3	1	1	0	3
s26	E. mexicanum	6	2	0	0	0	0	0	0	0	0	2	0	0	1	0	2	0	3	0	0	1	1	1	0	3	1	0	1	3	1	0	1	0	1	3	1	1	0	1
s56	E. mexicanum	8	2	1	0	0	0	0	0	0	0	2	0	0	3	0	2	0	3	0	1	1	1	1	0	3	1	0	1	3	1	0	1	0	1	3	3	1	0	1
s157	E. mexicanum	4	3	1	1	0	2	0	0	0	0	2	0	0	3	0	2	0	3	0	0	1	1	1	0	4	1	0	1	3	1	0	1	0	1	3	3	1	0	1
s50	E. mexicanum	5	2	1	0	0	0	0	0	0	0	2	0	0	3	0	2	0	3	0	0	1	1	1	0	3	1	0	1	3	1	0	1	0	1	3	1	1	0	1
s126	N9	4	1	1	0	0	0	0	0	0	0	2	0	0	4	0	2	0	3	0	0	0	1	1	0	3	1	1	1	2	1	0	1	0	1	1	3	1	0	0
CH10	N10	5	2	1	0	0	0	0	0	0	0	2	0	0	3	1	2	0	3	0	0	1	1	1	0	3	1	0	1	3	1	0	1	0	1	2	3	1	0	2
s183	N10	6	2	1	1	0	0	0	0	0	0	2	0	0	3	1	2	0	3	0	0	1	1	1	0	3	1	0	1	3	1	0	1	0	1	2	3	1	0	1
s189	N10	4	2	1	0	0	0	0	0	0	0	2	0	0	3	0	2	0	2	1	0	1	1	1	0	3	1	1	1	3	1	0	1	0	1	3	3	1	0	1
s129	N10	4	2	1	0	0	0	0	0	0	0	2	0	0	3	1	2	0	3	0	0	1	1	1	0	4	1	1	1	3	1	0	1	0	1	2	3	2	0	2
s160	N10	3	2	1	0	0	0	0	0	0	0	2	0	0	3	1	2	0	3	0	0	1	1	1	0	4	1	1	1	3	1	0	1	0	1	2	3	2	0	2
EBG647	E. aestuarii	3	2	1	0	0	0	0	0	0	0	2	0	0	3	1	2	0	3	0	0	1	1	1	0	4	1	0	1	3	1	0	1	0	1	3	3	2	0	2
s35	E. aestuarii	3	2	1	0	0	0	0	0	0	0	2	0	0	3	1	2	0	3	0	0	1	1	1	0	4	1	0	1	3	1	0	1	0	1	3	3	2	0	2
s124	E. aestuarii	5	2	1	0	0	0	0	0	0	0	2	0	0	3	0	2	0	2	1	0	1	1	1	0	3	1	1	1	3	1	0	1	0	1	3	3	1	0	1
s59	E. aestuarii	6	2	1	0	0	0	0	0	0	0	2	0	0	3	1	2	0	3	0	0	1	1	1	0	3	1	0	1	3	1	0	1	0	1	2	3	1	0	1
EHD646	E. aestuarii	4	2	1	0	0	0	0	0	0	0	2	0	0	3	0	2	0	3	0	0	1	1	1	0	3	1	0	1	3	1	0	1	0	1	2	3	1	0	1
s34	E. aestuarii	6	2	1	0	0	0	0	0	0	0	2	0	0	3	0	2	0	3	0	0	1	1	1	0	3	1	0	1	3	1	0	1	0	1	2	3	1	0	1
s82	N11	4	2	0	0	0	0	0	0	0	0	2	0	0	0	1	1	0	3	0	0	1	1	1	0	4	1	1	1	2	1	0	1	0	1	1	2	2	0	2
s101	E. marinum	4	2	0	0	0	0	0	0	0	0	2	0	0	0	0	3	0	3	0	0	1	1	1	0	3	1	1	1	3	1	0	1	0	1	2	2	1	0	1
s73	E. marinum	4	2	0	0	0	0	0	0	0	0	2	0	0	0	0	3	0	3	0	0	1	1	1	0	3	1	1	1	3	1	0	1	0	1	2	2	1	0	1
DSM16307	E. marinum	4	3	1	0	0	2	0	0	0	0	2	0	0	3	1	2	0	3	0	1	1	1	1	0	5	1	1	1	3	1	0	1	0	1	1	2	2	0	2
s57	E. marinum	4	3	0	0	0	2	0	0	0	0	2	0	0	0	0	2	0	3	0	1	1	1	1	0	4	1	1	1	3	1	0	1	0	1	1	2	1	0	1
s13	E. marinum	5	3	0	0	0	2	0	0	0	0	2	0	0	0	0	2	0	3	0	1	1	1	1	0	4	1	1	1	3	1	0	1	0	1	1	2	1	0	1
s67	E. marinum	5	3	0	0	0	2	0	0	0	0	2	0	0	0	0	2	0	3	0	1	1	1	1	0	4	1	1	1	3	1	0	1	0	1	1	2	1	0	1
ERU653	E. marinum	5	3	0	0	0	2	0	0	0	0	2	0	0	0	0	2	0	3	0	1	1	1	1	0	5	1	1	1	3	1	0	1	0	1	2	3	2	0	2
s139	E. marinum	5	3	0	0	0	2	0	0	0	0	2	0	0	0	0	2	0	3	0	1	1	1	1	0	4	1	1	1	3	1	0	1	0	1	2	3	1	0	1
s38	E. marinum	5	3	0	0	0	2	0	0	0	0	2	0	0	0	0	2	0	3	0	1	1	1	1	0	4	1	1	1	3	1	0	1	0	1	2	3	1	0	1
s89	E. marinum	5	3	0	0	0	2	0	0	0	0	2	0	0	0	0	2	0	3	0	1	1	1	1	0	4	1	1	1	3	1	0	1	0	1	2	3	1	0	1
s22	N12	6	2	1	0	0	0	0	0	0	0	2	0	0	3	0	2	0	3	0	0	1	1	1	0	3	1	1	1	3	1	0	1	0	1	3	3	1	0	1
s48	N12	7	2	1	0	0	0	0	0	0	0	2	0	0	3	0	2	0	3	0	0	1	1	1	0	3	1	0	1	3	1	0	1	0	1	2	2	1	0	1
s63	N12	7	2	1	0	0	0	0	0	0	0	2	0	0	3	0	2	0	3	0	0	1	1	1	0	3	1	0	1	3	1	0	1	0	1	2	3	1	0	1
NG55	E. profundum	7	2	1	1	1	0	2	0	0	2	2	0	0	3	0	2	0	3	0	0	1	1	1	0	3	1	0	1	3	1	0	1	0	1	4	3	1	0	1
s37	E. profundum	6	2	1	1	0	0	0	0	0	0	2	0	0	3	0	2	0	3	0	0	1	1	1	0	3	1	0	1	3	1	0	1	0	1	3	3	1	0	1
JLM-2	E. profundum	7	2	1	0	0	0	0	0	0	0	2	0	0	3	0	2	0	3	0	0	1	1	1	0	3	1	0	1	3	1	0	1	0	1	4	3	1	0	1
AT1b	E. profundum	7	2	1	1	0	0	0	0	0	0	2	0	0	3	0	2	0	3	0	0	1	1	1	0	4	1	0	1	3	1	0	1	0	1	4	4	2	0	2
s162	E. profundum	6	2	1	1	0	0	0	0	0	0	2	0	0	3	1	2	0	3	0	0	1	1	1	0	3	1	0	1	3	1	0	1	0	1	3	4	1	0	1
s154	E. profundum	2	1	0	1	0	0	0	0	0	0	3	0	0	0	0	1	0	3	0	0	1	1	1	0	4	1	0	1	3	1	0	1	0	1	3	2	2	0	2
s131	E. profundum	4	2	0	0	1	0	2	0	0	2	2	0	0	0	0	2	0	3	0	0	1	1	1	0	3	1	1	1	3	1	0	1	0	1	4	2	1	0	1
s3	E. profundum	5	2	1	0	1	0	2	0	0	2	2	0	0	3	0	2	0	3	0	0	1	1	1	0	3	1	0	1	3	1	0	1	0	1	3	3	1	0	1
PHM11	E. profundum	6	2	1	0	1	0	2	0	0	2	2	0	0	3	0	2	0	3	0	0	1	1	1	0	3	1	0	1	3	1	0	1	0	1	3	2	1	0	1
s121	E. profundum	6	2	1	0	0	0	0	0	0	0	2	0	0	3	0	2	0	3	0	0	1	1	1	0	3	1	0	1	3	1	0	1	0	1	3	3	1	0	1
s132	E. profundum	6	2	1	0	1	0	2	0	0	2	2	0	0	3	0	2	0	3	0	0	1	1	1	0	3	1	0	1	3	1	0	1	0	1	3	3	1	0	1
s43	E. profundum	6	2	1	0	1	0	2	0	0	2	2	0	0	3	0	2	0	3	0	0	1	1	1	0	3	1	0	1	3	1	0	1	0	1	3	3	1	0	1
s195	E. profundum	4	2	1	0	1	0	2	0	0	2	2	0	0	3	0	2	0	3	0	0	1	1	1	0	3	1	1	1	2	1	0	1	0	1	4	3	1	0	1
HVEsp1	E. profundum	3	2	0	0	1	0	2	0	0	2	2	0	0	0	0	2	0	3	0	0	1	1	1	0	3	1	1	1	2	1	0	1	0	1	4	2	1	0	2
s196	E. profundum	4	2	0	1	1	0	2	0	0	2	3	0	0	0	0	2	0	3	0	0	1	1	1	0	3	1	0	1	2	1	0	1	2	1	4	3	1	0	1
s140	E. profundum	3	2	0	1	1	0	2	0	0	2	2	0	0	0	0	2	1	3	0	0	1	1	1	0	3	1	0	1	2	1	0	1	0	1	4	2	1	0	1
s155	E. profundum	4	2	0	1	1	0	2	0	0	2	2	0	0	0	0	2	0	3	0	1	1	1	1	0	3	1	0	1	2	1	0	1	0	1	4	2	1	0	1
s163	E. profundum	3	2	0	0	1	0	2	0	0	2	2	0	0	0	0	2	1	3	0	0	1	1	1	0	3	1	1	1	2	1	0	1	0	1	4	3	1	0	1
s181	E. profundum	3	2	0	0	1	0	2	0	0	2	2	0	0	0	0	2	0	3	0	0	1	1	1	0	3	1	1	1	3	1	0	1	0	1	4	5	1	0	1
s123	E. profundum	5	2	0	0	1	0	2	0	0	2	2	0	0	0	0	2	0	3	0	0	1	1	1	0	3	1	0	1	3	1	0	1	0	1	4	2	1	0	1
s75	E. profundum	3	1	0	0	1	0	2	0	0	2	2	0	0	0	0	2	0	3	0	0	1	1	1	0	3	1	1	1	2	1	0	1	0	1	3	2	1	0	1
s83	E. profundum	3	1	0	0	1	0	2	0	0	2	2	0	0	0	0	2	0	3	0	0	1	1	1	0	3	1	1	1	2	1	0	1	0	1	3	2	1	0	1

## Sheet: Extracellular peptidases
Strain	Taxonomy	Extracellular peptide degrading enzymes encoded by Exiguobacterium members
		A24A	C40	C60A	M04	M06	M15C	M15B	M23B	M28X	M30	M41	S01C	S08A	S09C	S09X	S11	S16	S26A	S33	S41A
HF60	E. flavidum	1	4	0	1	1	1	2	5	0	1	1	1	2	2	0	2	0	0	0	1
BMC-KP	N1	1	4	1	1	1	1	2	7	0	0	1	1	5	1	0	2	1	0	0	1
E.VS.2	E. acetylicum	1	4	1	1	1	1	2	7	0	0	1	1	6	1	0	2	1	0	0	1
s11	E. acetylicum	1	4	1	1	1	1	2	7	0	0	1	1	6	1	0	2	1	0	0	1
NIO-1109	E. acetylicum	1	4	1	1	1	1	2	7	0	0	1	1	5	1	0	2	1	0	0	1
HHS31	E. acetylicum	1	4	1	1	1	1	2	7	0	0	1	1	6	1	0	2	1	0	0	1
Leaf187	E. acetylicum	1	4	1	1	1	1	2	7	0	0	1	1	6	1	0	2	1	0	0	1
OS-77	E. acetylicum	1	4	1	1	1	1	2	5	0	0	1	2	4	1	0	2	1	0	0	1
MH3	E. acetylicum	1	4	1	1	1	1	2	6	0	0	1	2	4	1	0	2	1	0	0	1
RSA11	E. acetylicum	1	4	1	1	1	1	2	6	0	0	1	1	4	1	0	2	1	0	0	1
s161	E. acetylicum	1	4	1	1	1	1	2	7	0	0	1	1	4	1	0	2	1	0	0	1
ZBG2	E. acetylicum	1	4	1	1	1	1	2	8	0	0	1	1	6	1	0	2	1	0	0	1
KKBO11	E. acetylicum	1	4	1	1	1	1	2	7	0	0	1	1	5	2	0	2	1	0	0	1
s191	E. acetylicum	1	4	1	1	1	1	2	8	0	0	1	1	5	2	0	2	1	0	0	1
s78	E. acetylicum	1	4	1	1	1	1	2	8	0	0	1	1	5	2	0	2	1	0	0	1
s143	E. acetylicum	1	4	1	1	1	1	2	8	0	0	1	1	6	1	0	2	1	0	0	1
s91	E. acetylicum	1	4	1	1	1	1	2	7	0	0	1	1	6	2	0	2	1	0	0	1
s39	E. acetylicum	1	4	1	1	1	1	2	8	0	0	1	1	5	1	0	2	1	0	0	1
s46	E. acetylicum	1	4	1	1	1	1	2	7	0	0	1	1	5	2	0	2	1	0	0	1
RSA42	E. acetylicum	1	4	1	1	1	1	2	6	0	0	1	1	5	1	0	2	1	0	0	1
s168	E. acetylicum	1	4	1	1	1	1	2	7	0	0	1	1	6	1	0	2	1	0	0	1
ZWU0009	E. acetylicum	1	4	1	1	1	1	2	8	0	0	1	1	5	1	0	2	1	0	0	1
DSM20416	E. acetylicum	1	4	1	1	1	1	1	8	0	0	1	1	5	1	0	2	1	0	0	1
U13-1	E. acetylicum	1	4	1	1	1	1	2	8	0	0	1	1	6	1	0	2	1	0	0	1
s144	E. acetylicum	1	4	1	1	1	1	2	8	0	0	1	1	5	1	0	2	1	0	0	1
s130	N2	1	4	0	1	1	1	2	8	0	0	1	1	6	1	0	2	1	0	0	1
Leaf196	N2	1	4	0	2	1	1	2	7	0	0	1	1	5	2	0	2	1	0	0	1
RIT341	N2	1	4	0	1	1	1	2	7	0	0	1	1	7	2	0	2	1	0	0	1
190-11	E. undae	1	4	0	1	1	1	3	7	0	0	1	1	4	2	0	2	1	0	1	1
s192	E. undae	1	4	0	1	1	1	3	7	0	0	1	1	5	2	0	3	1	0	1	1
DSM14481	E. undae	1	4	0	1	1	1	3	7	0	0	1	1	5	2	0	2	1	0	1	1
KCTC3810	E. undae	1	4	0	1	1	1	3	8	0	0	1	1	5	2	0	2	1	0	1	1
KRL4	E. antarcticum	1	5	0	1	1	1	3	7	0	0	1	1	5	2	0	2	1	0	0	1
B7	E. antarcticum	1	3	0	1	1	1	2	6	0	0	1	1	5	1	0	2	1	0	0	1
J14376	E. antarcticum	1	3	1	1	1	1	2	7	0	0	1	2	4	4	4	2	3	1	2	1
s128	E. antarcticum	1	4	0	1	1	1	2	7	0	0	1	1	5	2	0	2	1	0	0	1
7-3	E. sibiricum	1	5	1	1	1	1	2	7	0	0	1	1	5	1	0	2	1	0	0	1
RIT594	N3	1	5	1	1	1	1	2	8	0	0	1	1	5	1	0	2	1	0	0	1
s166	N3	1	5	1	1	1	1	2	7	0	0	1	1	5	1	0	2	1	0	0	1
255-15	E. artemiae	1	4	1	1	1	1	2	7	0	0	1	1	4	1	0	2	1	0	1	1
s138	E. artemiae	1	5	1	1	1	1	2	7	0	0	1	1	5	1	0	2	1	0	1	1
s145	E. artemiae	1	5	1	1	1	1	2	7	0	0	1	1	3	1	0	2	1	0	1	1
s193	N4	1	5	1	1	1	1	1	6	0	0	1	1	4	2	0	2	1	0	0	1
JCM12280	E. oxidotolerans	0	5	1	1	1	1	1	6	0	0	1	1	2	2	0	2	1	0	0	1
H66	E. oxidotolerans	0	5	1	1	1	1	1	7	0	0	1	1	3	2	0	2	1	0	0	1
s80	E. oxidotolerans	0	4	0	1	1	1	1	7	0	0	1	1	2	2	0	2	1	0	0	1
s102	E. oxidotolerans	0	4	1	1	1	1	1	6	0	0	1	1	3	2	0	2	1	0	0	1
s127	E. oxidotolerans	0	5	1	1	1	1	1	6	0	0	1	1	3	2	0	2	1	0	0	1
s90	E. oxidotolerans	0	5	1	1	1	1	1	6	0	0	1	1	3	2	0	2	1	0	0	1
s95	E. oxidotolerans	0	4	1	1	1	1	1	6	0	0	1	1	4	2	0	2	1	0	0	1
s133	E. oxidotolerans	0	4	1	1	1	1	1	7	0	0	1	1	3	2	0	2	1	0	0	1
ERU656	E. oxidotolerans	0	4	1	1	1	1	1	6	0	0	1	1	3	2	0	2	1	0	0	1
s100	E. oxidotolerans	0	4	1	1	1	1	1	6	0	0	1	1	3	2	0	2	1	0	0	1
s104	E. oxidotolerans	0	4	1	1	1	1	1	6	0	0	1	1	3	2	0	2	1	0	0	1
s105	E. oxidotolerans	0	5	1	1	1	1	1	7	0	0	1	1	4	2	0	2	1	0	0	1
s125	E. oxidotolerans	0	5	1	1	1	1	1	7	0	0	1	1	4	2	0	2	1	0	0	1
s81	E. oxidotolerans	0	5	1	1	1	1	1	7	0	0	1	1	4	2	0	2	1	0	0	1
DSM6208	E. aurantiacum	1	2	1	1	1	1	2	7	0	0	1	0	4	3	0	1	1	0	0	1
8-11-1	E. aurantiacum	0	2	1	1	1	1	2	5	0	0	1	0	4	3	0	1	1	0	0	1
ZOR0005	E. aurantiacum	1	1	1	1	1	1	2	5	0	0	1	1	4	3	0	1	0	0	0	1
s122	E. himgiriensis	0	2	1	1	1	0	2	7	0	0	1	1	4	2	0	1	0	0	0	1
AB2	E. alkaliphilum	1	2	1	1	1	1	2	5	0	0	1	1	4	3	0	1	0	0	0	1
12-1	E. alkaliphilum	1	3	1	1	1	1	1	6	0	0	1	1	4	3	0	1	0	0	0	2
s150	E. alkaliphilum	1	2	1	1	1	1	2	6	0	0	1	1	4	3	0	1	0	0	0	1
S17	N5	0	3	0	1	1	1	2	4	0	0	1	1	4	1	1	2	0	0	0	1
SH31	N5	0	2	0	1	1	1	2	4	0	0	1	0	2	2	0	1	1	0	0	1
s142	N5	0	2	0	1	1	1	2	5	0	0	1	0	4	2	0	2	1	0	0	1
TNDT2	N6	1	2	1	1	1	1	2	7	0	0	1	1	4	0	1	1	0	0	0	1
s7	N7	1	2	1	1	1	1	2	7	0	0	1	0	4	1	1	2	0	0	0	1
s6	N7	1	3	1	1	1	1	2	7	0	0	1	0	3	1	1	2	0	0	0	1
s16	N7	1	3	1	1	1	1	2	7	0	0	1	0	4	1	1	2	0	0	0	1
s28	N7	1	3	1	1	1	1	2	6	0	0	1	0	3	1	1	2	0	0	0	1
s5	N7	1	3	1	1	1	1	2	7	0	0	1	0	4	1	1	2	0	0	0	1
s141	N7	1	2	1	1	1	1	2	7	0	0	1	0	4	1	0	2	0	0	0	1
s18	N7	1	2	1	1	1	1	2	7	0	0	1	0	4	1	0	1	0	0	0	1
s64	N7	1	2	1	1	1	1	2	7	0	0	1	0	4	1	0	1	0	0	0	1
s69	N7	1	2	1	1	1	1	2	7	0	0	1	0	4	1	0	1	0	0	0	1
s21	N7	1	2	1	1	1	1	2	6	0	0	1	0	4	1	0	1	0	0	0	1
s55	N7	1	2	1	1	1	1	2	6	0	0	1	0	4	1	1	1	0	0	0	1
E.TIA.1	N7	1	3	1	1	1	1	2	5	0	0	1	0	3	1	0	1	0	0	0	1
s40	N7	1	3	1	1	1	1	2	5	0	0	1	0	3	1	0	1	0	0	0	1
s4	N7	1	3	1	1	1	1	2	5	0	0	1	0	3	1	0	1	0	0	0	1
s52	N7	1	3	1	1	1	1	2	5	0	0	1	0	3	1	0	1	0	0	0	1
J17977	E. aquaticum	1	6	0	1	1	4	3	7	0	0	1	2	5	4	2	2	3	1	4	1
s146	N8	1	3	1	1	1	1	2	6	0	0	1	0	4	1	1	1	0	0	0	1
s149	E. mexicanum	0	2	2	1	1	1	2	7	0	0	1	0	3	1	1	2	0	0	0	1
E4787	E. mexicanum	1	2	2	1	1	1	2	7	0	0	1	0	3	1	1	2	0	0	0	1
s152	E. mexicanum	1	2	1	1	1	1	2	7	0	0	1	0	3	1	1	2	0	0	0	1
s36	E. mexicanum	1	2	1	1	1	1	2	7	0	0	1	0	6	1	1	2	0	0	0	1
RW-2	E. mexicanum	1	3	1	1	1	1	2	5	0	0	1	0	4	1	1	1	0	0	0	1
s70	E. mexicanum	1	2	1	1	1	1	2	5	0	0	1	0	4	1	1	1	0	0	0	1
N139	E. mexicanum	1	2	1	1	1	1	2	5	0	0	1	0	6	1	1	1	0	0	0	1
s194	E. mexicanum	1	2	1	1	1	1	2	7	0	0	1	0	4	1	1	2	0	0	0	1
s151	E. mexicanum	1	2	1	1	1	1	2	7	0	0	1	0	3	1	1	2	0	0	0	1
GIC31	E. mexicanum	1	3	1	1	1	1	2	7	0	0	1	0	4	1	1	2	0	0	0	1
s26	E. mexicanum	1	3	1	1	1	1	1	7	0	0	1	0	3	2	1	3	0	0	0	1
s56	E. mexicanum	1	2	1	1	1	1	2	7	0	0	1	0	4	1	1	2	0	0	0	1
s157	E. mexicanum	1	2	1	1	1	1	2	5	0	0	1	0	4	1	1	1	0	0	0	1
s50	E. mexicanum	1	2	1	1	1	1	2	7	0	0	1	0	4	1	1	2	0	0	0	1
s126	N9	1	2	0	1	1	0	2	4	0	0	1	0	1	3	0	2	1	0	0	1
CH10	N10	1	2	1	1	1	0	2	6	0	0	1	0	4	2	1	2	1	0	0	1
s183	N10	1	2	1	1	1	0	2	7	0	0	1	0	4	2	1	3	1	0	0	1
s189	N10	1	3	1	1	1	0	2	5	0	0	1	0	3	2	1	2	1	0	0	1
s129	N10	1	2	1	1	1	0	2	5	0	0	1	0	5	2	1	2	1	0	0	1
s160	N10	1	2	1	1	1	0	2	5	0	0	1	0	5	2	1	2	1	0	0	1
EBG647	E. aestuarii	1	2	1	1	1	0	2	5	0	0	1	0	4	2	1	2	1	0	0	1
s35	E. aestuarii	1	2	1	1	1	0	2	5	0	0	1	0	4	2	1	2	1	0	0	1
s124	E. aestuarii	1	3	1	1	1	0	2	5	0	0	1	0	3	2	1	2	1	0	0	1
s59	E. aestuarii	1	2	1	1	1	0	2	7	0	0	1	0	5	2	1	3	1	0	0	1
EHD646	E. aestuarii	1	2	1	1	1	0	2	5	0	0	1	0	5	2	1	2	1	0	0	1
s34	E. aestuarii	1	2	1	1	1	0	2	5	0	0	1	0	5	2	1	2	1	0	0	1
s82	N11	1	3	1	1	0	0	2	5	0	0	1	1	3	3	0	1	1	0	0	1
s101	E. marinum	1	2	1	1	1	0	2	5	0	0	1	0	3	2	0	2	1	0	0	1
s73	E. marinum	1	2	1	1	1	0	2	5	0	0	1	0	3	2	0	2	1	0	0	1
DSM16307	E. marinum	1	3	1	1	1	0	2	5	0	0	1	0	3	3	0	2	1	0	0	1
s57	E. marinum	1	3	1	1	1	0	2	5	0	0	1	0	3	3	0	2	1	0	0	1
s13	E. marinum	1	3	1	1	1	0	2	5	0	0	1	0	3	3	0	2	1	0	0	1
s67	E. marinum	1	3	1	1	1	0	2	5	0	0	1	0	3	3	0	2	1	0	0	1
ERU653	E. marinum	1	3	1	1	1	0	2	5	0	0	1	0	3	3	0	2	1	0	0	1
s139	E. marinum	1	2	1	1	1	0	2	6	0	0	1	0	3	2	0	2	1	0	0	1
s38	E. marinum	1	2	1	1	1	0	2	6	0	0	1	0	3	2	0	2	1	0	0	1
s89	E. marinum	1	2	1	1	1	0	2	6	0	0	1	0	3	2	0	2	1	0	0	1
s22	N12	1	3	0	1	1	0	2	5	0	0	1	1	3	3	0	2	1	0	0	1
s48	N12	1	3	0	1	1	0	2	5	0	0	1	0	4	2	1	2	1	0	0	1
s63	N12	1	3	0	1	1	0	2	5	0	0	1	0	4	2	1	2	1	0	0	1
NG55	E. profundum	1	3	1	1	1	0	2	5	0	0	1	0	4	1	1	2	1	0	0	1
s37	E. profundum	1	3	1	1	1	0	2	5	0	0	1	0	5	1	1	2	1	0	0	1
JLM-2	E. profundum	1	3	1	1	1	0	2	5	0	0	1	0	4	1	1	2	1	0	0	1
AT1b	E. profundum	1	3	1	1	1	0	2	5	0	0	1	0	4	1	1	2	1	0	0	1
s162	E. profundum	1	3	1	1	1	0	2	5	1	0	1	0	4	1	1	2	1	0	0	1
s154	E. profundum	1	3	1	1	1	0	1	5	0	0	1	1	3	1	0	3	1	0	0	1
s131	E. profundum	1	3	1	1	1	0	2	6	0	0	1	0	5	2	0	2	1	0	0	1
s3	E. profundum	1	3	1	1	1	0	2	5	0	0	1	1	6	2	0	2	1	0	0	1
PHM11	E. profundum	1	3	1	1	1	0	2	4	0	0	1	1	5	1	1	2	1	0	0	1
s121	E. profundum	1	3	1	1	1	0	2	5	0	0	1	1	5	2	0	2	1	0	0	1
s132	E. profundum	1	3	1	1	1	0	2	5	0	0	1	0	6	2	0	2	1	0	0	1
s43	E. profundum	1	3	1	1	1	0	2	5	0	0	1	0	6	2	0	2	1	0	0	1
s195	E. profundum	1	3	1	1	1	0	2	7	0	0	1	1	4	1	1	3	1	0	0	1
HVEsp1	E. profundum	1	3	1	1	1	0	2	5	0	0	1	0	4	1	1	2	1	0	0	1
s196	E. profundum	1	2	1	1	1	0	2	7	0	0	1	1	3	1	1	3	1	0	0	1
s140	E. profundum	1	3	1	1	1	0	2	8	0	0	1	1	4	1	1	2	1	1	0	1
s155	E. profundum	1	3	1	1	1	0	1	6	0	0	1	0	4	1	1	2	1	0	0	1
s163	E. profundum	1	3	1	1	1	0	2	9	0	0	1	1	3	1	1	3	1	1	0	1
s181	E. profundum	1	3	1	1	1	0	2	7	0	0	1	1	4	1	1	3	1	0	0	1
s123	E. profundum	1	3	1	1	1	0	2	7	0	0	1	0	4	1	1	3	1	0	0	1
s75	E. profundum	1	3	1	1	1	0	2	5	0	0	1	0	4	1	1	2	1	0	0	1
s83	E. profundum	1	3	1	1	1	0	2	5	0	0	1	0	4	1	1	2	1	0	0	1
