# Supplementary material for: Comparative Genomics of Exiguobacterium Reveals What Makes a Cosmopolitan Bacterium
Source: mSystems. 2021 Jul 20;6(4):e00383-21. doi: 10.1128/mSystems.00383-21 (PMC8407118; doi:10.1128/mSystems.00383-21)
Supplement: TABLE S7 [file msystems.00383-21-st007.xlsx]

## Sheet: Sheet1
Validation of the ability of Exiguobacterium spp. to degrade and metabolize complex carbohydrates and peptides
Strain	Enzyme activities
	Protease	Amylase
s140	-	+++
s123	-	+++
s181	+++	++
s163	w	+++
s155	w	+++
s83	+++	+++
s75	+++	+++↑
s196	+++↑	+++
s195	++	++
s43	-	++
s132	w	+++
s121	+	+++
s3	+++	+++
s131	w	+++↑
s154	+++	++
s162	-	+++
s37	+	+++↑
s63	+++	+++
s48	+++	+++↑
s22	+++	+++↑
s34	+++	+++
EHD646	+++	+++
s59	+++	+++
s124	+++	+++
s35	-	+++
EBG647	+++	+++
s160	++	+++
s129	w	+++
s189	+++	+++
s183	-	++
CH10	++	+++
s67	-	+++
s13	-	+++↑
s57	-	+++
s89	-	+
s38	-	+
s139	-	+
ERU653	-	+++
s73	+++	+
s101	+++	+
s82	+++↑	+
s126	-	+++
s52	++	++
s4	+++	++
s40	++	++
E.TIA.1	+	+
s55	+++	+
s21	-	+++
s69	+++	++
s64	+++	++
s18	w	++
s141	+++	++
s5	-	+++
s28	-	++
s16	-	+++
s6	-	+++↑
s7	-	++
s50	-	+++
s157	-	+++
s56	-	+++↑
s26	-	++
s194	-	++
s151	-	+++
s70	-	++
s36	-	+++
s152	-	+++
E4787	-	++
s149	-	+++
s146	w	+++
s142	+++	++
s150	++	+++
s122	-	+++
s104	+++	+++↑
s100	+++↑	+++↑
ERU656	+++↑	+++
s81	+++↑	+++↑
s125	+++↑	+++↑
s105	+++↑	+++↑
s133	+++	+++↑
s102	+++↑	+++↑
s95	+++↑	+++↑
s90	+++	+++
s127	+++↑	+++↑
s80	w	+++
H66	+++	+++↑
s193	+++↑	+++↑
s192	+++	+++↑
s128	+++	+++
s166	+++	+++↑
s145	+++	+++↑
s138	+++↑	+++↑
s143	+++↑	+++↑
s46	+++↑	+++↑
s91	+++↑	+++↑
s39	+++↑	+++↑
s78	+++↑	+++↑
s191	+++	+++
s144	+++	+++
s168	+++↑	+++↑
s11	+++	+++↑
E.VS.2	+++	+++
s161	+++	+++↑
s130	+++↑	+++↑
