# Supplementary material for: Comparative Genomics of Exiguobacterium Reveals What Makes a Cosmopolitan Bacterium
Source: mSystems. 2021 Jul 20;6(4):e00383-21. doi: 10.1128/mSystems.00383-21 (PMC8407118; doi:10.1128/mSystems.00383-21)
Supplement: TABLE S8 [file msystems.00383-21-st008.xlsx]

## Sheet: Sheet1
Genetic basis for Exiguobacterium strains adaptation to diverse habitats
Strain	HSP20	HSP33	HSP90	HSP70 DnaK	HSP40 DnaJ	GrpE	GroES	GroEL	FAD1	FAD2	cspA	cspB	cspC	NhaC family	CPA1 family (TC 2.A.36)							CPA2 family (TC 2.A.37)	CPA3 family (TC 2.A.63)-Multicomponent Na+:H+ antiporter, MrpA-G (TC 2.A.63.1.4)
	PF00011	PF01430	PF00183	PF00012	PF00226	PF01025	PF00166	PF00118	PF00487	PF03405	COG1278	COG1278	COG1278	The NhaC Na+:H+ Antiporter Family (NhaC, TC 2.A.35)	Na+/H+ antiporter 1 (MjNhaP1, TC 2.A.36.6.6)	Na+/H+ antiporter (NhaP2, TC 2.A.36.6.11 )	Na+, K+, Li+, Rb+:H+ antiporter, YvgP (TC 2.A.36.3.2)	Na+ (Li+):H+ antiporter, NhaG (TC 2.A.36.6.2)	Putative Na+:H+ antiporter, Nhe2 (TC 2.A.36.6.1)	Na+:H+ antiporter at pH 5-9, ApNhaP (TC 2.A.36.7.1)	Low affinity (Km=8 mM) Na+(Li+):H+ antiporter, NhaS1 (TC 2.A.36.7.2)	The Na+/H+-K+ antiporter, GerN (TC 2.A.37.2.2)	MrpA	MrpB	MrpC	MrpD	MrpE	MrpF	MrpG
HF60	1	1	1	1	3	1	1	1	1	0	2	0	1	3	0	1	0	1	0	0	0	0	1	1	1	1	1	1	1
BMC-KP	0	1	1	1	2	1	1	1	1	1	2	0	1	3	0	2	1	0	0	0	0	0	1	1	1	1	1	1	1
s130	0	1	2	1	2	1	1	1	1	1	2	0	1	3	0	2	1	0	0	0	0	0	1	1	1	1	1	1	1
Leaf196	0	1	1	1	2	1	1	1	1	1	2	0	1	2	0	2	1	0	0	0	0	0	1	1	1	1	1	1	1
RIT341	0	1	1	1	2	1	1	1	1	1	2	0	1	2	0	2	1	0	0	0	0	0	1	1	1	1	1	1	1
s161	0	1	1	1	2	1	1	1	1	1	2	0	1	3	0	2	1	0	0	0	0	0	1	1	1	1	1	1	1
E.VS.2	0	1	1	1	2	1	1	1	1	1	2	0	1	3	0	2	1	0	0	0	0	0	1	1	1	1	1	1	1
s11	0	1	1	1	2	1	1	1	1	1	2	0	1	3	0	2	1	0	0	0	0	0	1	1	1	1	1	1	1
NIO-1109	0	1	1	1	2	1	1	1	1	1	2	0	1	3	0	2	1	0	0	0	0	0	1	1	1	1	1	1	1
MH3	0	1	1	2	3	2	1	1	1	1	2	0	1	2	0	2	1	0	0	0	0	0	1	1	1	1	1	1	1
RSA11	0	1	1	1	2	1	1	1	1	1	2	0	1	3	0	2	1	0	0	0	0	0	1	1	1	1	1	1	1
HHS31	0	1	1	1	2	1	1	1	1	1	2	0	1	3	0	2	1	0	0	0	0	0	1	1	1	1	1	1	1
Leaf187	0	1	1	1	2	1	1	1	1	1	2	0	1	3	0	2	1	0	0	0	0	0	1	1	1	1	1	1	1
OS-77	0	1	1	1	2	1	1	1	1	1	2	0	1	3	0	2	1	0	0	0	0	0	1	1	1	1	1	1	1
RSA42	0	1	2	1	2	1	1	1	1	1	1	0	0	3	0	2	1	0	0	0	0	0	1	1	1	1	1	1	1
s168	1	1	1	1	2	1	1	1	1	1	2	0	1	3	0	2	1	0	0	0	0	0	1	1	1	1	1	1	1
U13-1	0	1	1	1	2	1	1	1	1	1	2	0	1	3	0	2	1	0	0	0	0	0	1	1	1	1	1	1	1
ZWU0009	0	1	1	1	2	1	1	1	1	1	2	0	1	3	0	2	1	0	0	0	0	0	1	1	1	1	1	1	1
s144	0	1	1	1	2	1	1	1	1	1	2	0	1	3	0	2	1	0	0	0	0	0	1	1	1	1	1	1	1
DSM20416	0	1	1	1	2	1	1	1	1	1	2	0	1	3	0	2	1	0	0	0	0	0	1	1	1	1	1	1	1
ZBG2	0	1	1	1	2	1	1	1	1	1	2	0	1	3	0	2	1	0	0	0	0	0	1	1	1	1	1	1	1
KKBO11	0	1	1	1	2	1	1	1	1	1	2	0	1	3	0	2	1	0	0	0	0	0	1	1	1	1	1	1	1
s191	0	1	1	1	2	1	1	1	1	1	2	0	1	3	0	2	1	0	0	0	0	0	1	1	1	1	1	1	1
s78	0	1	1	1	2	1	1	1	1	1	2	0	1	3	0	2	1	0	0	0	0	0	1	1	1	1	1	1	1
s39	0	1	1	1	2	1	1	1	1	1	2	0	1	3	0	2	1	0	0	0	0	0	1	1	1	1	1	1	1
s91	0	1	1	1	2	1	1	1	1	1	2	0	1	3	0	2	1	0	0	0	0	0	1	1	1	1	1	1	1
s46	0	1	1	1	2	1	1	1	1	1	2	0	1	3	0	2	1	0	0	0	0	0	1	1	1	1	1	1	1
s143	0	1	1	1	2	1	1	1	1	1	2	0	1	3	0	2	1	0	0	0	0	0	1	1	1	1	1	1	1
255-15	0	1	2	1	2	1	1	1	1	1	5	0	1	3	0	1	1	0	0	0	0	0	1	1	1	1	1	1	1
s138	0	1	2	1	2	1	1	1	1	1	3	0	1	3	0	1	1	0	0	0	0	0	1	1	1	1	1	1	1
s145	0	1	2	1	2	1	1	1	1	1	5	0	1	3	0	1	1	0	0	0	0	0	1	1	1	1	1	1	1
7-3	0	1	2	1	2	1	1	1	1	1	2	0	1	2	0	1	1	0	0	0	0	0	1	1	1	1	1	1	1
RIT594	0	1	2	1	2	1	1	1	1	1	3	0	1	3	0	1	1	0	0	0	0	0	1	1	1	1	1	1	1
s166	0	1	2	1	2	1	1	1	1	1	2	0	1	3	0	1	1	0	0	0	0	0	1	1	1	1	1	1	1
KRL4	0	1	2	1	2	1	1	1	1	1	4	0	1	2	0	0	1	0	0	0	0	0	1	1	1	1	1	1	1
B7	0	1	2	1	2	1	1	1	1	1	5	0	1	3	0	1	1	0	0	0	0	0	1	1	1	1	1	1	1
s128	0	1	2	1	2	1	1	1	1	1	2	0	1	3	0	1	1	0	0	0	0	0	1	1	1	1	1	1	1
190-11	0	1	2	1	2	1	1	1	1	1	1	0	1	3	0	1	1	0	0	0	0	0	1	1	1	1	1	1	1
s192	0	1	2	1	2	1	1	1	1	1	3	0	1	3	0	1	1	0	0	0	0	0	1	1	1	1	1	1	1
DSM14481	0	1	2	1	2	1	1	1	1	1	1	0	1	3	0	1	1	0	0	0	0	0	1	1	1	1	1	1	1
KCTC3810	0	1	2	1	2	1	1	1	1	1	3	0	1	3	0	1	1	0	0	0	0	0	1	1	1	1	1	1	1
s193	0	1	2	1	2	1	1	1	1	1	3	0	1	3	0	1	1	1	0	0	0	0	1	1	1	1	1	1	1
JCM12280	0	1	2	1	2	1	1	1	1	1	5	0	1	3	0	1	1	1	0	0	0	0	1	1	1	1	1	1	1
H66	0	1	2	1	2	1	1	1	1	1	4	0	1	3	0	1	1	0	0	0	1	0	1	1	1	1	1	1	1
s80	1	1	2	1	2	1	1	1	1	1	4	0	1	3	0	1	1	0	0	0	1	0	1	1	1	1	1	1	1
s127	0	1	2	1	2	1	1	1	1	1	2	0	1	3	0	1	1	1	0	0	0	0	1	1	1	1	1	1	1
s90	0	1	2	1	2	1	1	1	1	1	2	0	1	3	0	1	1	1	0	0	0	0	1	1	1	1	1	1	1
s95	0	1	2	1	2	1	1	1	1	1	2	0	1	3	0	1	1	1	0	0	0	0	1	1	1	1	1	1	1
s102	0	1	2	1	2	1	1	1	1	1	2	0	1	3	0	1	1	1	0	0	0	0	1	1	1	1	1	1	1
s133	0	1	2	1	2	1	1	1	1	1	3	0	1	3	0	1	1	0	0	0	1	0	1	1	1	1	1	1	1
s105	0	1	2	1	2	1	1	1	1	1	2	0	1	3	0	1	1	0	0	0	1	0	1	1	1	1	1	1	1
s125	0	1	2	1	2	1	1	1	1	1	2	0	1	3	0	1	1	0	0	0	1	0	1	1	1	1	1	1	1
s81	0	1	2	1	2	1	1	1	1	1	2	0	1	3	0	1	1	0	0	0	1	0	1	1	1	1	1	1	1
ERU656	0	1	2	1	2	1	1	1	1	1	4	0	1	3	0	1	1	0	0	0	1	0	1	1	1	1	1	1	1
s100	0	1	2	1	2	1	1	1	1	1	4	0	1	3	0	1	1	0	0	0	1	0	1	1	1	1	1	1	1
s104	0	1	2	1	2	1	1	1	1	1	4	0	1	3	0	1	1	0	0	0	1	0	1	1	1	1	1	1	1
DSM6208	1	1	2	1	2	1	1	1	1	0	1	1	0	4	0	0	0	0	0	0	0	0	2	2	2	2	2	2	2
8-11-1	0	1	2	2	5	2	1	1	1	0	1	1	0	4	0	1	0	0	0	0	0	0	2	2	2	2	2	2	2
ZOR0005	0	1	2	1	2	1	1	1	1	0	1	1	0	4	0	1	0	0	0	0	0	0	2	2	2	2	2	2	2
s122	1	1	2	2	2	1	1	1	1	1	1	1	0	4	0	0	0	0	1	0	0	0	2	2	2	2	2	2	2
AB2	1	1	2	2	2	1	1	1	0	0	1	0	0	4	0	0	0	0	0	0	0	0	2	2	2	2	2	2	2
12-1	1	1	2	2	2	1	1	2	1	0	1	2	0	4	1	1	0	0	0	0	0	0	2	2	2	2	2	2	2
s150	1	1	2	2	2	1	1	1	1	0	1	1	0	4	0	0	0	0	0	0	0	0	2	2	2	2	2	2	2
S17	0	1	2	2	2	1	1	1	1	0	1	1	0	3	0	1	0	0	0	0	0	0	2	2	2	2	2	2	2
SH31	1	1	1	2	2	1	1	1	1	0	1	1	0	4	0	1	0	0	0	0	0	0	1	1	1	1	1	1	1
s142	1	1	2	2	2	1	1	1	1	0	1	1	0	4	0	1	0	0	0	0	0	0	1	1	1	1	1	1	1
s146	1	2	2	2	2	1	1	1	1	0	1	1	0	4	0	1	0	0	0	0	0	0	1	1	1	1	1	1	1
s149	1	1	2	3	6	2	1	1	1	0	1	1	0	4	0	1	0	0	0	0	0	0	1	1	1	1	1	1	1
E4787	1	1	2	2	2	1	1	1	1	0	1	1	0	4	0	1	0	0	0	0	0	0	1	1	1	1	1	1	1
s152	2	1	2	2	2	1	1	1	1	0	1	1	0	4	0	1	0	0	0	0	0	0	1	1	1	1	1	1	1
s36	1	1	2	2	2	1	1	1	1	0	1	1	0	4	0	1	0	0	0	0	0	0	1	1	1	1	1	1	1
s70	1	1	2	2	2	1	1	1	1	0	1	1	0	4	0	1	0	0	0	0	0	0	1	1	1	1	1	1	1
RW-2	1	1	2	3	2	1	1	1	1	0	1	1	0	4	0	1	0	0	0	0	0	0	1	1	1	1	1	1	1
N139	1	1	2	2	2	1	1	1	1	1	1	1	0	4	0	1	0	0	0	0	0	0	1	1	1	1	1	1	1
s151	1	1	2	2	2	1	1	1	1	1	1	1	0	4	0	1	0	0	1	0	0	0	1	1	1	1	1	1	1
s194	1	1	2	3	2	1	1	1	1	0	1	1	0	4	0	1	0	0	0	0	0	0	1	1	1	1	1	1	1
GIC31	1	1	2	2	2	1	1	1	1	1	1	1	0	4	0	1	0	0	0	0	0	0	1	1	1	1	1	1	1
s26	1	1	2	2	2	1	1	1	1	1	1	1	0	4	0	1	0	0	0	0	0	0	1	1	1	1	1	1	1
s56	1	1	2	2	2	1	1	1	1	0	1	1	0	4	0	1	0	0	0	0	0	0	2	2	2	2	2	2	2
s157	1	1	2	2	2	1	1	1	1	1	1	1	0	4	0	1	0	0	0	0	0	0	2	2	2	2	2	2	2
s50	0	1	2	4	2	1	1	1	1	1	1	1	0	4	0	1	0	0	0	0	0	0	2	2	2	2	2	2	2
TNDT2	1	1	2	2	2	1	1	1	1	0	1	1	0	4	0	2	0	0	0	0	0	0	1	1	1	1	1	1	1
s7	1	1	2	2	2	1	1	1	1	0	1	1	0	4	1	1	0	0	0	0	0	0	1	1	1	1	1	1	1
s6	1	1	2	2	2	1	1	1	1	0	1	1	0	4	1	1	0	0	0	0	0	0	1	1	1	1	1	1	1
s16	1	1	2	2	2	1	1	1	1	0	1	1	0	4	1	1	0	1	0	0	0	0	1	1	1	1	1	1	1
s28	1	1	2	2	2	1	1	1	1	0	1	1	0	4	1	1	0	0	0	0	0	0	1	1	1	1	1	1	1
s5	1	1	2	2	2	1	1	1	1	0	1	1	0	4	1	1	0	0	0	0	0	0	1	1	1	1	1	1	1
s141	1	2	2	2	3	1	1	1	1	0	1	1	0	4	1	1	0	1	0	0	0	0	1	1	1	1	1	1	1
s18	1	2	2	2	2	1	1	1	1	0	1	1	0	4	1	1	0	0	0	0	0	0	1	1	1	1	1	1	1
s64	1	2	2	2	2	1	1	1	1	0	1	1	0	4	1	1	0	0	0	0	0	0	1	1	1	1	1	1	1
s69	1	2	2	2	2	1	1	1	1	0	1	1	0	4	1	1	0	0	0	0	0	0	1	1	1	1	1	1	1
s21	1	1	2	2	2	1	1	1	1	0	1	1	0	4	1	1	0	0	0	0	0	0	1	1	1	1	1	1	1
s55	1	1	2	2	2	1	1	1	1	0	1	1	0	4	1	1	0	0	0	0	0	0	1	1	1	1	1	1	1
E.TIA.1	1	1	2	2	2	1	1	1	1	0	1	1	0	4	0	2	0	0	0	0	0	0	1	1	1	1	1	1	1
s40	1	1	2	2	2	1	1	1	1	0	1	1	0	4	0	2	0	0	0	0	0	0	1	1	1	1	1	1	1
s4	1	1	2	2	2	1	1	1	1	0	1	1	0	4	0	2	0	0	0	0	0	0	1	1	1	1	1	1	1
s52	1	1	2	2	2	1	1	1	1	0	1	1	0	4	0	2	0	0	0	0	0	0	1	1	1	1	1	1	1
s126	0	1	2	2	2	1	1	1	0	0	1	1	0	4	0	0	0	0	1	0	0	0	1	1	1	1	1	1	1
s82	0	1	2	2	2	1	1	1	1	0	1	1	0	3	0	1	0	1	0	0	0	0	1	1	1	1	1	1	1
s101	1	1	2	2	2	1	1	1	1	0	1	1	0	4	0	0	0	1	0	1	0	0	1	1	1	1	1	1	1
s73	1	1	2	2	2	1	1	1	1	0	1	1	0	4	0	0	0	1	0	1	0	0	1	1	1	1	1	1	1
ERU653	0	1	2	2	2	1	1	1	1	0	1	1	0	4	1	0	0	0	1	0	0	0	1	1	1	1	1	1	1
s139	0	1	2	2	2	1	1	1	1	0	1	1	0	4	1	0	0	0	1	0	0	0	1	1	1	1	1	1	1
s38	0	1	2	2	2	1	1	1	1	0	1	1	0	4	1	0	0	0	1	0	0	0	1	1	1	1	1	1	1
s89	0	1	2	2	2	1	1	1	1	0	1	1	0	4	1	0	0	0	1	0	0	0	1	1	1	1	1	1	1
DSM16307	0	1	2	2	2	1	1	1	1	0	1	1	0	4	1	0	0	0	1	0	0	0	1	1	1	1	1	1	1
s57	0	1	2	2	2	1	1	1	1	0	1	1	0	4	1	0	0	0	1	0	0	0	1	1	1	1	1	1	1
s13	0	1	2	2	2	1	1	1	1	0	1	1	0	4	1	0	0	0	1	0	0	0	1	1	1	1	1	1	1
s67	0	1	2	2	2	1	1	1	1	0	1	1	0	4	1	0	0	0	1	0	0	0	1	1	1	1	1	1	1
CH10	0	1	2	1	2	1	1	1	1	0	1	1	0	4	0	1	0	0	1	0	0	0	1	1	1	1	1	1	1
s183	0	1	2	1	2	1	1	1	1	0	1	1	0	4	0	0	0	1	0	0	0	0	1	1	1	1	1	1	1
s189	0	1	2	1	2	1	1	1	1	0	1	1	0	4	0	0	0	0	1	0	0	0	1	1	1	1	1	1	1
s129	0	1	2	1	2	1	1	1	1	0	1	1	0	4	0	1	0	0	1	0	0	1	1	1	1	1	1	1	1
s160	0	1	2	1	2	1	1	1	1	0	1	1	0	4	0	1	0	0	1	0	0	1	1	1	1	1	1	1	1
EBG647	0	1	2	1	2	1	1	1	1	0	1	1	0	4	0	1	0	0	0	1	0	0	1	1	1	1	1	1	1
s35	0	1	2	1	2	1	1	1	1	0	1	1	0	4	0	1	0	0	0	1	0	0	1	1	1	1	1	1	1
s124	0	1	2	1	2	1	1	1	1	0	1	1	0	4	0	1	0	0	1	0	0	0	1	1	1	1	1	1	1
s59	0	1	2	1	2	1	1	1	1	0	1	1	0	4	0	1	0	0	0	1	0	0	1	1	1	1	1	1	1
EHD646	0	1	2	1	2	1	0	0	1	0	1	1	0	4	0	1	0	0	0	1	0	0	1	1	1	1	1	1	1
s34	0	1	2	1	2	1	1	1	1	0	1	1	0	4	0	1	0	0	0	1	0	0	1	1	1	1	1	1	1
s22	0	1	2	2	2	1	1	1	1	0	1	1	0	4	0	1	0	0	1	0	0	0	1	1	1	1	1	1	1
s48	0	1	2	2	2	1	1	1	1	0	1	1	0	4	0	1	0	0	1	0	0	0	1	1	1	1	1	1	1
s63	0	1	2	1	2	1	1	1	1	0	1	1	0	4	0	1	0	0	1	0	0	0	1	1	1	1	1	1	1
s37	0	1	2	2	3	1	1	1	1	0	1	1	0	4	0	1	0	1	0	0	0	0	1	1	1	1	1	1	1
NG55	1	1	2	1	2	1	1	1	1	0	1	1	0	4	0	1	0	1	0	0	0	0	1	1	1	1	1	1	1
AT1b	0	1	2	1	2	1	1	1	1	0	1	1	0	4	0	1	0	1	0	0	0	0	1	1	1	1	1	1	1
JLM-2	0	1	2	1	2	1	1	1	1	0	1	1	0	4	0	1	0	1	0	0	0	0	1	1	1	1	1	1	1
s162	0	1	2	3	5	2	1	1	1	0	1	1	0	4	0	1	0	1	0	0	0	0	1	1	1	1	1	1	1
s154	1	1	2	1	3	1	1	1	1	0	1	1	0	4	0	1	0	1	0	0	0	0	1	1	1	1	1	1	1
s131	0	2	2	1	2	1	1	1	1	0	1	1	0	4	0	0	0	1	0	0	0	0	1	1	1	1	1	1	1
s3	0	2	2	1	2	1	1	1	1	0	1	1	0	4	0	1	0	1	0	0	0	0	1	1	1	1	1	1	1
PHM11	0	1	2	1	2	1	1	1	1	0	2	1	0	4	0	1	0	1	0	0	0	0	1	1	1	1	1	1	1
s121	0	1	2	1	2	1	1	1	1	0	1	1	0	4	0	1	0	1	0	0	0	0	1	1	1	1	1	1	1
s132	0	1	2	1	2	1	1	1	1	0	1	1	0	4	0	1	0	0	1	0	0	0	1	1	1	1	1	1	1
s43	0	1	2	1	2	1	1	1	1	0	1	1	0	4	0	1	0	0	1	0	0	0	1	1	1	1	1	1	1
HVEsp1	0	2	2	1	2	1	1	1	1	0	1	1	0	4	0	0	0	0	1	0	0	0	1	1	1	1	1	1	1
s195	0	1	2	1	2	1	1	1	1	0	1	1	0	4	0	0	0	0	1	0	0	0	1	1	1	1	1	1	1
s196	0	2	2	1	2	1	1	1	1	0	1	1	0	4	0	0	0	0	1	0	0	0	1	1	1	1	1	1	1
s75	0	1	2	1	2	1	1	1	1	0	1	1	0	4	0	1	0	0	1	0	0	0	1	1	1	1	1	1	1
s83	0	1	2	1	2	1	1	1	1	0	1	1	0	4	0	1	0	0	1	0	0	0	1	1	1	1	1	1	1
s155	1	2	2	1	2	1	1	1	1	0	1	1	0	4	0	0	0	0	1	0	0	0	1	1	1	1	1	1	1
s163	0	1	2	1	2	1	1	1	1	0	1	1	0	4	0	0	0	0	1	0	0	0	1	1	1	1	1	1	1
s181	1	2	2	1	2	1	1	1	1	0	1	1	0	4	0	0	0	0	1	0	0	0	1	1	1	1	1	1	1
s123	0	2	2	1	2	1	1	1	1	0	1	1	0	4	0	0	0	1	0	0	0	0	1	1	1	1	1	1	1
s140	0	2	2	1	2	1	1	1	1	0	1	1	0	4	0	0	0	1	0	0	0	0	1	1	1	1	1	1	1
J14376	0	1	2	1	2	1	1	1	1	1	0	0	0	3	0	1	1	0	0	0	0	0	1	1	1	1	1	1	1
J17977	1	1	2	2	2	1	1	1	1	0	1	0	0	4	0	1	0	0	0	0	0	0	1	1	1	1	1	1	1
