# Supplementary material for: Comparative Genomics of Exiguobacterium Reveals What Makes a Cosmopolitan Bacterium
Source: mSystems. 2021 Jul 20;6(4):e00383-21. doi: 10.1128/mSystems.00383-21 (PMC8407118; doi:10.1128/mSystems.00383-21)
Supplement: TABLE S9 [file msystems.00383-21-st009.xlsx]

## Sheet: Class 1
Classification of transporters in Exiguobacterium
Strain	1.A.43	1.A.1	1.A.26	1.A.33	1.A.22	1.A.104	1.A.16	1.A.29	1.A.112	1.A.8	1.A.34	1.A.30	1.A.23	1.A.62	1.A.11	1.A.35	1.A.105	1.A.72	1.B.76	1.B.33	1.B.54	1.B.14	1.B.12	1.B.18	1.C.105	1.C.113	1.C.39	1.C.82	1.C.57	1.C.109	1.C.126	1.C.75	1.E.14	1.E.43	1.E.31	1.E.19	1.I.1	1.I.3	1.P.1	1.R.1	1.V.1	Total
HF60	2	6	0	2	1	1	1	1	3	2	0	2	2	1	1	3	0	0	1	0	0	0	0	0	2	1	1	1	0	1	0	0	0	2	0	0	3	2	2	0	0	44
BMC-KP	2	4	1	2	1	1	1	1	5	2	2	2	3	1	1	3	0	0	1	0	0	0	0	0	1	2	1	1	0	1	0	0	1	0	0	0	3	4	2	0	0	49
s130	2	3	1	2	1	1	1	1	4	2	1	2	2	1	1	3	0	0	1	0	1	0	0	0	1	2	1	1	0	1	0	0	1	0	0	1	3	6	2	0	0	49
Leaf196	2	3	1	2	1	1	1	1	4	2	0	2	2	1	1	3	0	0	0	0	0	0	0	0	1	2	1	1	0	1	0	0	1	0	0	0	3	5	2	0	0	44
RIT341	2	3	1	2	1	1	1	1	4	2	0	2	2	1	1	3	0	0	0	0	1	0	0	0	1	2	1	1	0	1	0	0	1	0	0	0	3	6	2	0	0	46
s161	2	4	1	2	1	1	1	1	5	2	2	2	2	1	1	3	0	0	1	0	0	0	0	0	1	2	1	1	0	1	0	0	1	0	0	0	3	3	2	0	0	47
E.VS.2	2	4	1	2	1	1	1	1	5	2	1	2	3	1	1	3	0	0	1	0	0	0	0	0	1	2	1	1	0	1	0	0	1	0	0	0	3	4	2	0	0	48
s11	2	4	1	2	1	1	1	1	5	2	1	2	3	1	1	3	0	0	1	0	0	0	0	0	1	2	1	1	0	1	0	0	1	0	0	0	3	4	2	0	0	48
NIO-1109	2	4	1	2	1	1	1	1	5	2	1	2	2	1	1	3	0	0	1	0	0	0	0	0	1	2	1	1	0	1	0	0	1	0	0	0	3	3	2	0	0	46
MH3	2	4	1	3	1	1	1	1	5	2	1	2	2	1	1	3	0	0	0	0	0	0	0	0	1	2	1	1	0	1	0	0	1	0	0	1	3	3	2	1	0	48
RSA11	2	4	1	2	1	1	1	1	5	2	1	2	2	1	1	3	0	0	0	0	0	0	0	0	1	2	1	1	0	1	0	0	1	0	0	0	3	3	2	0	0	45
HHS31	2	4	1	2	1	1	1	1	5	2	2	2	3	1	1	3	0	0	1	0	0	0	0	0	1	2	1	1	0	1	0	0	1	0	0	0	3	4	2	0	0	49
Leaf187	2	4	1	2	1	1	1	1	5	2	2	2	1	1	1	3	0	0	1	0	0	0	0	0	1	2	1	1	0	1	0	0	1	0	0	1	3	4	2	0	0	48
OS-77	2	4	1	2	1	1	1	1	5	2	1	2	2	1	1	3	0	0	1	0	0	0	0	0	1	2	1	1	0	1	0	0	1	0	0	0	3	3	2	0	0	46
RSA42	2	4	1	2	1	1	1	1	4	2	1	2	2	1	1	3	0	0	0	0	0	0	0	0	1	2	1	1	0	1	1	0	1	1	0	0	3	5	2	0	0	48
s168	2	3	1	2	1	1	1	1	5	2	2	2	2	1	1	3	0	0	2	0	0	0	0	0	1	2	1	1	0	1	0	0	1	1	0	0	3	6	2	0	0	51
U13-1	2	5	1	2	1	1	1	1	5	2	2	2	2	1	1	3	1	0	1	0	0	0	0	0	1	2	1	1	0	1	0	0	1	1	0	0	2	6	2	0	0	52
ZWU0009	2	4	1	2	1	1	1	1	5	2	2	2	2	1	1	3	0	0	1	0	0	0	0	0	1	2	1	1	0	1	0	0	1	1	0	0	3	5	2	0	0	50
s144	2	5	1	2	1	1	1	1	5	2	2	2	2	1	1	3	1	0	1	0	0	0	0	0	1	2	1	1	0	1	0	0	1	1	0	0	3	5	2	0	0	52
DSM20416	2	4	1	2	1	1	1	1	5	2	2	2	2	1	1	3	1	1	1	0	0	0	0	0	1	2	1	1	0	1	0	0	1	1	0	0	3	5	2	0	0	52
ZBG2	2	4	1	2	1	1	1	1	5	2	3	2	2	1	1	3	0	0	1	0	0	0	0	0	1	2	1	1	0	1	0	0	1	0	0	0	3	6	2	0	0	51
KKBO11	2	4	1	2	1	1	1	1	5	2	1	2	2	1	1	3	0	0	0	0	0	0	0	0	1	2	1	1	0	1	0	0	1	0	0	0	3	5	2	0	0	47
s191	2	4	1	2	1	1	1	1	5	2	2	2	2	1	1	3	0	0	1	0	1	0	0	0	1	2	0	1	0	1	0	0	1	0	0	1	3	5	2	0	0	50
s78	2	4	1	2	1	1	1	1	5	2	2	2	2	1	1	3	0	0	1	0	0	0	0	0	1	2	1	1	0	1	0	0	1	1	0	0	3	5	2	0	0	50
s39	2	4	1	2	1	1	1	1	5	2	2	2	2	1	1	3	0	0	1	0	0	0	0	0	1	2	1	1	0	1	0	0	1	1	0	0	3	5	2	0	0	50
s91	2	4	1	2	1	1	1	1	5	2	1	2	2	1	1	3	0	0	0	0	0	0	0	0	1	2	1	1	0	1	0	0	1	1	0	0	3	5	2	0	0	48
s46	2	4	1	2	1	1	1	1	5	2	1	2	2	1	1	3	0	0	1	0	0	0	0	0	1	2	1	1	0	1	0	0	1	1	0	0	3	5	2	0	0	49
s143	2	4	1	2	1	1	1	1	5	2	2	2	2	1	1	3	0	0	2	0	0	0	0	0	1	2	1	1	0	1	0	0	1	1	0	0	3	5	2	0	0	51
255-15	1	3	1	2	1	1	1	1	4	2	2	2	2	1	1	3	0	0	0	0	0	0	0	0	1	2	1	1	0	1	0	0	1	1	0	0	2	4	2	0	0	44
s138	1	4	1	2	1	1	1	1	5	2	1	2	2	1	1	3	0	0	0	0	0	0	0	0	1	2	1	1	0	1	0	0	1	1	0	1	3	5	2	0	0	48
s145	1	4	1	2	1	1	1	1	5	2	3	2	2	1	1	3	0	0	1	0	0	0	0	0	1	2	1	1	0	1	0	0	1	1	0	0	3	4	2	0	0	49
7-3	1	4	1	2	1	1	1	1	5	2	0	2	2	1	1	3	0	0	0	0	0	0	0	0	1	2	1	1	0	1	0	0	1	1	0	0	3	4	2	0	0	45
RIT594	1	4	1	2	1	1	1	1	5	2	3	2	2	1	1	3	0	0	0	0	0	0	0	0	1	2	1	1	0	1	0	0	1	1	0	0	3	5	2	0	0	49
s166	2	4	1	2	1	1	1	1	5	2	2	2	2	1	1	3	0	0	0	0	0	0	0	0	1	2	1	1	0	1	0	0	1	1	0	0	3	5	2	0	0	49
KRL4	1	4	1	2	1	1	1	1	5	2	1	2	2	1	1	3	0	0	1	0	0	0	0	0	1	2	1	1	0	1	0	0	1	1	0	0	3	5	2	1	0	49
B7	2	4	1	2	1	1	1	1	4	2	2	2	2	1	1	3	0	0	0	0	0	0	0	0	1	2	1	1	0	1	0	0	1	1	0	0	3	5	2	0	0	48
s128	2	5	1	2	1	1	1	1	5	2	2	2	2	1	1	3	0	0	1	0	0	0	0	0	1	2	1	1	0	1	0	0	1	1	0	0	3	5	2	0	0	51
190-11	2	4	1	2	1	1	1	1	5	2	1	2	2	1	1	3	0	0	0	0	0	0	0	0	1	2	1	1	0	1	0	0	1	1	0	0	3	4	2	0	0	47
s192	2	4	1	2	1	1	1	1	5	2	1	2	2	1	1	3	0	0	0	0	1	0	0	0	1	2	1	1	0	1	0	0	1	1	0	0	2	5	2	0	0	48
DSM14481	1	4	1	2	1	1	1	1	5	2	1	2	2	1	1	3	0	0	0	0	0	0	0	0	1	2	1	1	0	1	0	0	1	1	0	0	3	5	2	0	0	47
KCTC3810	1	4	1	2	1	1	1	1	5	2	2	2	2	1	1	3	0	0	1	0	0	0	0	0	1	2	1	1	0	1	0	0	1	1	0	0	3	5	2	0	0	49
s193	2	4	1	2	1	1	1	1	4	2	0	2	2	1	1	3	0	0	0	0	0	0	0	0	1	2	1	1	0	1	0	0	1	2	1	0	1	3	1	0	0	43
JCM12280	2	4	1	2	1	1	1	1	4	2	1	2	2	1	1	3	0	0	0	0	1	0	0	0	1	2	1	1	0	1	0	0	1	1	1	0	2	2	1	0	0	44
H66	2	5	1	2	1	1	1	1	4	2	2	2	2	1	1	3	0	0	1	0	0	0	0	0	1	2	1	1	0	1	0	0	1	1	1	0	1	3	2	0	0	47
s80	2	6	1	2	1	1	1	1	4	2	2	2	2	1	1	3	0	0	1	0	0	0	0	0	1	2	1	1	0	1	0	0	1	2	1	1	2	3	2	0	0	51
s127	2	6	1	2	1	1	1	1	4	2	1	2	2	1	1	3	0	0	0	0	0	0	0	0	1	2	1	1	0	1	0	0	1	2	1	1	2	3	2	0	0	49
s90	2	6	1	2	1	1	1	1	4	2	1	2	2	1	1	3	0	0	0	0	0	0	0	0	1	2	1	1	0	1	0	0	1	2	1	0	2	3	2	0	0	48
s95	2	6	1	2	1	1	1	1	4	2	1	2	2	1	1	3	0	0	0	0	0	0	0	0	1	2	1	1	0	1	0	0	1	2	1	0	2	4	2	0	0	49
s102	2	6	1	2	1	1	1	1	4	2	1	2	2	1	1	3	0	0	0	0	0	0	0	0	1	2	1	1	0	1	0	0	1	1	1	0	1	3	2	0	0	46
s133	2	5	1	2	1	1	1	1	4	2	2	2	2	1	1	3	0	0	1	0	0	0	0	0	1	2	1	1	0	1	0	0	1	1	0	0	3	3	2	0	0	48
s105	2	6	1	2	1	1	1	1	4	2	2	2	2	1	1	3	0	0	1	0	0	0	0	0	1	2	1	1	0	1	0	0	1	2	1	0	1	3	2	0	0	49
s125	2	6	1	2	1	1	1	1	4	2	2	2	2	1	1	3	0	0	1	0	0	0	0	0	1	2	1	1	0	1	0	0	1	2	1	0	1	3	2	0	0	49
s81	2	6	1	2	1	1	1	1	4	2	2	2	2	1	1	3	0	0	1	0	0	0	0	0	1	2	1	1	0	1	0	0	1	2	1	0	1	3	2	0	0	49
ERU656	2	6	1	2	1	1	1	1	4	2	1	2	2	1	1	3	0	0	0	0	0	0	0	0	1	2	1	1	0	1	0	0	1	2	1	0	2	3	2	0	0	48
s100	2	6	1	2	1	1	1	1	4	2	1	2	2	1	1	3	0	0	0	0	0	0	0	0	1	2	1	1	0	1	0	0	1	2	1	0	2	3	2	0	0	48
s104	2	6	1	2	1	1	1	1	4	2	1	2	2	1	1	3	0	0	0	0	0	0	0	0	1	2	1	1	0	1	0	0	1	2	1	0	2	3	2	0	0	48
DSM6208	1	2	1	2	1	1	2	1	4	1	2	2	2	1	1	2	0	0	1	1	0	0	0	0	1	2	1	1	1	1	0	0	1	1	0	0	3	3	2	0	0	45
8-11-1	1	2	2	3	1	1	2	1	3	1	1	2	2	1	1	2	0	0	0	1	0	0	0	0	1	2	1	1	1	1	0	0	1	2	0	0	1	3	2	0	1	44
ZOR0005	1	2	2	2	1	1	2	1	4	1	1	2	2	1	1	2	0	0	0	1	0	0	0	0	1	2	1	1	1	0	0	0	1	1	0	0	2	3	2	0	1	43
s122	2	3	2	2	1	1	2	1	4	1	2	2	2	1	1	2	0	0	3	1	0	0	0	0	1	2	1	1	1	1	0	0	1	0	0	0	1	3	2	0	0	47
AB2	1	4	2	2	1	1	2	1	4	1	1	2	2	1	1	2	0	0	1	1	0	0	0	0	1	2	1	1	1	1	0	0	1	1	1	0	1	3	2	0	1	47
12-1	1	5	2	2	1	1	2	1	6	2	1	2	2	1	1	2	0	0	1	1	0	0	0	0	1	2	1	1	1	1	0	0	1	0	0	0	2	3	2	0	0	49
s150	1	5	2	2	1	1	2	1	4	1	1	2	2	1	1	2	0	0	1	1	0	0	0	0	1	2	1	1	1	1	0	0	1	1	0	0	2	3	2	0	0	47
S17	1	3	1	3	1	1	2	1	4	1	1	2	4	1	1	2	0	0	0	1	0	4	1	1	2	2	1	1	1	1	0	0	1	1	0	0	3	3	2	0	0	54
SH31	1	3	1	2	1	1	2	1	4	1	1	2	2	1	1	2	0	0	0	1	0	0	0	0	1	2	1	1	1	1	0	1	1	1	0	1	3	2	2	0	0	45
s142	1	3	1	2	1	1	2	1	3	1	1	2	2	1	1	2	0	0	0	1	0	0	0	0	1	2	1	1	0	1	0	0	1	1	0	0	3	3	2	0	0	42
s146	1	3	1	2	1	1	2	1	4	1	1	2	2	1	1	2	0	0	1	1	0	0	0	0	1	2	1	1	1	1	0	0	1	1	0	0	2	3	2	0	0	44
s149	0	4	1	3	1	1	2	1	5	1	1	2	2	1	1	2	0	0	4	1	0	0	0	0	2	2	1	1	1	1	0	0	1	1	0	0	2	2	2	0	0	49
E4787	0	4	1	2	1	1	2	1	5	1	1	2	2	1	1	2	0	0	3	1	0	0	0	0	2	2	1	1	1	1	0	0	1	1	0	0	2	2	2	0	0	47
s152	0	4	1	2	1	1	2	1	5	1	1	2	2	1	1	2	0	0	4	1	0	0	0	0	2	2	1	1	1	1	0	0	1	1	0	0	2	2	2	0	0	48
s36	0	4	1	2	1	1	2	1	4	1	1	2	2	1	1	2	0	1	3	1	0	0	0	0	1	2	1	1	1	1	0	0	1	1	0	0	2	5	2	0	0	49
s70	0	4	1	2	1	1	2	1	4	1	0	2	2	1	1	2	0	0	1	1	0	0	0	0	1	2	1	1	1	1	0	0	1	1	0	0	2	3	2	0	0	43
RW-2	0	4	1	3	1	1	2	1	4	1	0	2	2	1	1	2	0	0	1	1	0	0	0	0	1	2	1	1	1	1	0	0	1	1	0	0	2	3	2	0	0	44
N139	0	4	1	2	1	1	2	1	4	1	1	2	2	1	1	2	0	1	1	1	0	0	0	0	1	2	1	1	0	1	0	0	1	1	0	0	2	5	2	0	0	46
s151	0	4	1	2	1	1	2	1	4	1	1	2	2	1	1	2	0	0	1	1	0	0	0	0	1	2	1	1	1	1	0	0	1	1	0	0	2	3	2	0	0	44
s194	0	4	1	3	1	1	2	1	4	1	1	2	2	1	1	2	0	0	1	1	0	0	0	0	1	2	1	1	1	1	0	0	1	1	0	0	2	3	2	0	0	45
GIC31	0	4	1	2	1	1	2	1	4	1	1	2	2	1	1	2	0	1	1	1	0	0	0	0	1	2	1	1	1	1	0	0	1	1	0	0	2	3	2	0	0	45
s26	0	4	1	2	1	1	2	1	4	1	1	2	2	1	1	2	0	0	1	1	0	0	0	0	1	2	1	1	1	1	0	0	1	1	0	0	2	3	2	0	0	44
s56	0	4	1	2	1	1	2	1	3	1	1	2	2	1	1	2	0	0	1	1	0	0	0	0	1	2	1	1	1	1	0	0	1	1	0	0	2	3	2	0	0	43
s157	0	4	1	2	1	1	2	1	3	1	0	2	2	1	1	2	0	0	1	1	0	0	0	0	1	2	1	1	1	1	0	0	1	1	0	0	2	3	2	0	0	42
s50	0	3	1	3	1	1	2	1	3	1	1	2	2	1	1	2	0	0	1	1	0	0	0	0	1	2	1	1	1	1	0	0	1	1	0	0	2	3	2	0	0	43
TNDT2	1	4	1	2	1	1	2	1	3	1	1	2	2	1	1	2	0	0	0	1	0	0	0	0	1	2	1	1	0	1	0	0	1	1	0	0	2	3	2	0	0	42
s7	0	4	1	2	1	1	2	1	3	1	1	2	2	1	1	2	0	0	1	1	0	0	0	0	1	2	1	1	0	1	0	0	1	1	0	0	2	3	2	0	0	42
s6	0	4	1	2	1	1	2	1	3	1	2	2	2	1	1	2	0	0	1	1	0	0	0	0	2	2	1	1	0	1	0	0	1	1	0	0	2	2	2	0	0	43
s16	0	4	1	2	1	1	2	1	3	1	2	2	2	1	1	2	0	0	1	1	0	0	0	0	1	2	1	1	0	1	0	0	1	1	0	0	2	3	2	0	0	43
s28	0	4	1	2	1	1	2	1	3	1	1	2	2	1	1	2	0	0	1	1	0	0	0	0	1	2	1	1	0	1	0	0	1	1	0	0	2	3	2	0	0	42
s5	0	4	1	2	1	1	2	1	3	1	1	2	2	1	1	2	0	0	1	1	0	0	0	0	1	2	1	1	0	1	0	0	1	1	1	0	2	3	2	0	0	43
s141	0	4	1	2	1	1	2	1	3	1	1	2	2	1	1	2	0	0	1	1	0	0	0	0	1	2	1	1	1	1	0	0	1	1	0	0	2	3	2	0	0	43
s18	0	3	1	2	1	1	2	1	3	1	1	2	2	1	1	2	0	0	1	1	0	0	0	0	1	2	1	1	1	1	0	0	1	1	0	0	2	3	2	0	0	42
s64	0	3	1	2	1	1	2	1	3	1	1	2	2	1	1	2	0	0	1	1	0	0	0	0	1	2	1	1	1	1	0	0	1	1	0	0	2	3	2	0	0	42
s69	0	3	1	2	1	1	2	1	3	1	1	2	2	1	1	2	0	0	1	1	0	0	0	0	1	2	1	1	1	1	0	0	1	1	0	0	2	3	2	0	0	42
s21	0	3	1	2	1	1	2	1	3	1	0	2	2	1	1	2	0	0	1	1	0	0	0	0	2	2	1	1	1	1	0	0	1	1	0	2	2	3	2	0	0	44
s55	0	4	1	2	1	1	2	1	3	1	0	2	2	1	1	2	0	0	1	1	0	0	0	0	2	2	1	1	1	1	0	0	1	1	0	1	2	3	2	0	0	44
E.TIA.1	0	4	1	2	1	1	2	1	3	1	1	2	2	1	1	2	0	0	1	1	0	0	0	0	2	2	1	1	1	1	0	0	1	1	0	0	2	3	2	0	0	44
s40	0	4	1	2	1	1	2	1	3	1	1	2	2	1	1	2	0	0	1	1	0	0	0	0	2	2	1	1	1	1	0	0	1	1	0	0	2	3	2	0	0	44
s4	0	4	1	2	1	1	2	1	3	1	1	2	2	1	1	2	0	0	1	1	0	0	0	0	2	2	1	1	1	1	0	0	1	1	0	0	2	3	2	0	0	44
s52	0	4	1	2	1	1	2	1	3	1	1	2	2	1	1	2	0	0	1	1	0	0	0	0	2	2	1	1	1	1	0	0	1	1	0	0	2	3	2	0	0	44
s126	1	3	1	2	1	1	2	1	3	1	1	2	2	1	1	2	0	0	1	1	0	0	0	0	1	2	1	1	0	1	0	0	1	1	0	0	2	1	2	0	0	40
s82	2	3	1	2	1	1	2	1	3	1	1	2	2	1	1	2	0	0	1	1	0	0	0	0	1	2	1	1	1	1	0	0	1	1	0	0	2	2	2	0	0	43
s101	2	4	1	2	1	1	2	1	3	1	0	2	2	1	1	2	0	0	1	1	0	0	0	0	1	2	1	1	1	1	0	0	1	0	0	0	2	2	2	0	0	42
s73	2	4	1	2	1	1	2	1	3	1	0	2	2	1	1	2	0	0	1	1	0	0	0	0	1	2	1	1	1	1	0	0	1	0	0	0	2	2	2	0	0	42
ERU653	2	4	1	2	1	1	2	1	3	1	0	2	2	1	1	2	0	0	1	1	0	0	0	0	1	2	1	1	1	1	0	0	1	0	0	0	2	2	2	0	0	42
s139	2	4	1	2	1	1	2	1	3	1	0	2	2	1	1	2	0	0	1	1	0	0	0	0	1	2	1	1	1	1	0	0	1	0	0	0	2	2	2	0	0	42
s38	2	4	1	2	1	1	2	1	3	1	0	2	2	1	1	2	0	0	1	1	0	0	0	0	1	2	1	1	1	1	0	0	1	0	0	0	2	2	2	0	0	42
s89	2	4	1	2	1	1	2	1	3	1	0	2	2	1	1	2	0	0	1	1	0	0	0	0	1	2	1	1	1	1	0	0	1	0	0	0	2	2	2	0	0	42
DSM16307	2	4	1	2	1	1	2	1	3	1	0	2	2	1	1	2	0	0	1	1	0	0	0	0	1	2	1	1	1	1	0	0	1	0	0	0	2	2	2	0	0	42
s57	2	4	1	2	1	1	2	1	3	1	0	2	2	1	1	2	0	0	1	1	0	0	0	0	1	2	1	1	1	1	0	0	1	0	0	0	2	2	2	0	0	42
s13	2	4	1	2	1	1	2	1	3	1	0	2	2	1	1	2	0	0	1	1	0	0	0	0	1	2	1	1	1	1	0	0	1	0	0	0	2	2	2	0	0	42
s67	2	4	1	2	1	1	2	1	3	1	0	2	2	1	1	2	0	0	1	1	0	0	0	0	1	2	1	1	1	1	0	0	1	0	0	0	2	2	2	0	0	42
CH10	2	3	1	2	1	1	2	1	3	1	2	2	2	1	1	2	0	0	1	1	0	0	0	0	1	2	1	1	1	1	0	0	1	1	0	0	2	3	2	0	0	45
s183	2	3	1	2	1	1	2	1	3	1	1	2	2	1	1	2	0	0	4	1	0	0	0	0	1	2	1	1	1	1	0	0	1	1	0	1	2	3	2	0	0	48
s189	1	3	1	2	1	1	2	1	3	1	0	2	2	1	1	2	0	0	0	1	0	0	0	0	1	2	1	1	1	1	0	0	1	1	0	0	2	2	2	0	0	40
s129	2	3	1	2	1	1	2	1	3	1	2	2	2	1	1	2	0	0	0	1	0	0	0	0	1	2	1	1	1	1	0	0	1	1	0	0	2	3	2	0	0	44
s160	2	3	1	2	1	1	2	1	3	1	2	2	2	1	1	2	0	0	0	1	0	0	0	0	1	2	1	1	1	1	0	0	1	1	0	0	2	3	2	0	0	44
EBG647	0	3	1	2	1	1	2	1	3	1	1	2	2	1	1	2	0	0	1	1	0	0	0	0	1	2	1	1	1	1	0	0	1	1	0	0	2	3	2	0	0	42
s35	0	3	1	2	1	1	2	1	3	1	1	2	2	1	1	2	0	0	1	1	0	0	0	0	1	2	1	1	1	1	0	0	1	1	0	0	2	3	2	0	0	42
s124	0	3	1	2	1	1	2	1	3	1	1	2	2	1	1	2	0	0	1	1	0	0	0	0	1	2	1	1	1	1	0	0	1	1	0	1	2	2	2	0	0	42
s59	0	3	1	2	1	1	2	1	3	1	2	2	2	1	1	2	0	0	3	1	0	0	0	0	1	2	1	1	1	1	0	0	1	1	0	0	2	3	2	0	0	45
EHD646	0	3	1	2	1	1	2	1	3	1	2	2	2	1	1	2	0	0	1	1	0	0	0	0	1	2	1	1	1	1	0	0	1	1	0	1	2	3	2	0	0	44
s34	0	3	1	2	1	1	2	1	3	1	2	2	2	1	1	2	0	0	1	1	0	0	0	0	1	2	1	1	1	1	0	0	1	1	0	1	2	3	2	0	0	44
s22	1	4	1	2	1	1	2	1	3	1	0	2	2	1	1	2	0	0	1	1	0	0	0	0	1	2	1	1	1	1	0	0	1	1	0	0	2	2	2	0	0	42
s48	1	4	1	2	1	1	2	1	3	1	0	2	2	1	1	2	0	0	1	1	0	0	0	0	1	2	1	1	1	1	0	0	1	1	0	0	2	2	2	0	0	42
s63	2	4	1	2	1	1	2	1	3	1	0	2	2	1	1	2	0	0	1	1	0	0	0	0	1	2	1	1	1	1	0	0	1	1	0	1	2	2	2	0	0	44
s37	1	3	1	3	1	1	2	1	3	1	1	2	2	1	1	2	0	0	1	1	0	0	0	0	1	2	1	1	1	1	0	0	1	1	0	0	2	3	2	0	0	44
NG55	1	4	1	2	1	1	2	1	3	1	1	2	2	1	1	2	0	0	1	1	0	0	0	0	1	2	1	1	1	1	0	0	1	1	0	0	3	3	2	0	0	45
AT1b	1	4	1	2	1	1	2	1	3	1	1	2	2	1	1	2	0	0	1	1	0	0	0	0	1	2	1	1	1	1	0	0	1	1	0	0	2	3	2	0	0	44
JLM-2	1	4	1	2	1	1	2	1	3	1	1	2	2	1	1	2	0	0	1	1	0	0	0	0	1	2	1	1	1	1	0	0	1	1	0	0	2	3	2	0	0	44
s162	1	4	1	3	1	1	2	1	3	1	1	2	2	1	1	2	0	0	1	1	0	0	0	0	1	2	1	1	1	1	0	0	1	1	0	0	2	3	2	0	0	45
s154	2	3	1	2	1	1	2	1	3	1	1	2	2	1	1	2	0	0	3	1	0	0	0	0	1	2	1	1	1	1	0	0	1	1	0	0	2	2	2	0	0	45
s131	2	5	1	2	1	1	2	1	3	1	2	2	2	1	1	2	0	1	1	1	0	0	0	0	1	2	1	1	1	1	0	0	1	1	0	0	2	3	2	0	0	48
s3	2	4	1	2	1	1	2	1	3	1	1	2	2	1	1	2	0	0	1	1	0	0	0	0	1	2	1	1	1	1	0	0	1	1	0	1	1	4	2	0	0	46
PHM11	2	4	1	2	1	1	2	1	3	1	1	2	2	1	1	2	0	0	1	1	0	0	0	0	1	2	1	1	1	1	0	0	1	1	0	0	2	3	2	0	0	45
s121	2	4	1	2	1	1	2	1	3	1	1	2	2	1	1	2	0	0	1	1	0	0	0	0	1	2	1	1	1	1	0	0	1	1	0	0	2	3	2	0	0	45
s132	2	4	1	2	1	1	2	1	3	1	1	2	2	1	1	2	0	0	1	1	0	0	0	0	1	2	1	1	1	1	0	0	1	1	0	0	2	4	2	0	0	46
s43	2	4	1	2	1	1	2	1	3	1	1	2	2	1	1	2	0	0	1	1	0	0	0	0	1	2	1	1	1	1	0	0	1	1	0	0	2	4	2	0	0	46
HVEsp1	2	4	1	2	1	1	2	1	3	1	1	2	2	1	1	2	0	0	1	1	0	0	0	0	1	2	1	1	1	1	0	0	1	0	0	0	2	3	2	0	0	44
s195	1	4	1	2	1	1	2	1	3	1	2	2	2	1	1	2	0	0	3	1	0	0	0	0	1	2	1	1	1	1	0	0	1	1	0	0	2	3	2	0	0	47
s196	2	3	1	2	1	1	2	1	3	1	2	2	2	1	1	2	0	0	3	1	0	0	0	0	1	2	1	1	1	1	0	0	1	1	1	1	2	2	2	0	0	48
s75	2	3	1	2	1	1	2	1	3	1	1	2	2	1	1	2	0	0	1	1	0	0	0	0	1	2	1	1	1	1	0	0	1	1	0	0	2	3	2	0	0	44
s83	2	3	1	2	1	1	2	1	3	1	1	2	2	1	1	2	0	0	1	1	0	0	0	0	1	2	1	1	1	1	0	0	1	1	0	0	2	3	2	0	0	44
s155	2	3	1	2	1	1	2	1	3	1	2	2	2	1	1	2	0	0	2	1	0	0	0	0	1	2	1	1	1	1	0	0	1	1	1	0	2	3	2	0	0	47
s163	1	2	1	2	1	1	2	1	3	1	4	2	2	1	1	2	0	0	3	1	0	0	0	0	1	2	1	1	1	1	0	0	1	1	0	1	2	2	2	0	0	47
s181	1	3	1	2	1	1	2	1	3	1	2	2	2	1	1	2	0	0	3	1	0	0	0	0	1	2	1	1	1	1	0	0	1	1	0	0	2	3	2	0	0	46
s123	1	2	1	2	1	1	2	1	3	1	1	2	2	1	1	2	0	0	3	1	0	0	0	0	1	2	1	1	1	1	0	0	1	1	0	0	2	3	2	0	0	44
s140	2	2	1	2	1	1	2	1	3	1	4	2	2	1	1	2	0	0	1	1	0	0	0	0	1	2	1	1	1	1	0	0	1	1	0	0	2	3	2	0	0	46
J14376	2	6	1	2	1	1	1	1	5	2	6	2	2	1	1	3	0	0	1	0	0	0	0	0	1	2	1	1	0	1	1	0	1	2	2	0	2	5	2	0	0	59
J17977	2	5	1	2	1	1	2	1	4	1	5	2	2	1	1	2	0	0	1	1	0	0	0	0	2	2	1	1	0	1	1	0	1	2	0	0	2	3	2	0	0	53

## Sheet: Class 2
Classification of transporters in Exiguobacterium
Strain	2.A.38	2.A.66	2.A.35	2.A.3	2.A.115	2.A.7	2.A.25	2.A.47	2.A.21	2.A.128	2.A.109	2.A.40	2.A.86	2.A.1	2.A.37	2.A.103	2.A.85	2.A.88	2.A.16	2.A.22	2.A.8	2.A.4	2.A.14	2.A.130	2.A.64	2.A.15	2.A.102	2.A.129	2.A.127	2.A.6	2.A.63	2.A.23	2.A.53	2.A.36	2.A.122	2.A.78	2.A.9	2.A.114	2.A.26	2.A.41	2.A.87	2.A.77	2.A.17	2.A.58	2.A.83	2.A.50	2.A.51	2.A.45	2.A.5
HF60	4	6	3	8	8	11	3	0	5	2	3	4	3	21	2	2	3	3	1	1	3	2	0	3	2	1	2	0	1	6	7	2	2	2	0	1	1	1	2	1	1	0	1	0	0	1	1	2	3
BMC-KP	4	9	3	10	9	15	6	0	4	4	3	6	4	29	3	2	3	2	1	1	3	2	0	3	2	1	2	0	2	6	7	3	1	3	1	1	1	1	2	1	1	0	1	1	0	1	1	2	2
s130	4	7	3	10	9	16	5	0	5	4	3	6	3	28	3	2	3	2	1	1	3	4	0	3	2	1	2	0	2	6	7	3	1	3	1	1	1	1	2	1	1	0	1	1	0	1	1	2	2
Leaf196	4	7	2	10	9	15	4	0	5	4	3	6	3	27	3	2	3	2	1	1	3	4	0	2	2	1	1	0	1	7	7	3	1	3	1	1	1	1	2	1	1	0	1	1	0	1	1	2	2
RIT341	4	8	2	10	9	15	4	0	4	4	3	6	3	28	3	2	3	3	1	1	3	3	0	2	2	1	1	0	1	6	7	3	1	3	1	1	1	1	2	1	1	0	1	1	0	1	1	2	2
s161	4	9	3	10	9	16	4	0	6	4	3	6	3	30	3	2	3	3	1	1	3	3	0	3	2	1	3	0	2	6	7	3	1	3	1	1	1	1	2	1	1	0	1	1	0	1	1	2	2
E.VS.2	4	9	3	10	9	15	4	0	4	4	3	6	3	28	3	2	3	3	1	1	3	2	0	3	2	1	1	0	2	6	7	3	1	3	1	1	1	1	2	1	1	0	1	1	0	1	1	2	2
s11	4	9	3	10	9	15	4	0	4	4	3	6	3	28	3	2	3	3	1	1	3	2	0	3	2	1	1	0	2	6	7	3	1	3	1	1	1	1	2	1	1	0	1	1	0	1	1	2	2
NIO-1109	4	9	3	10	9	18	7	0	5	4	3	6	3	29	3	2	3	3	1	1	3	2	0	3	2	1	2	0	2	6	7	3	1	3	1	1	1	1	2	1	1	0	1	1	0	1	1	2	2
MH3	4	9	2	10	9	15	6	0	5	4	3	6	3	28	4	2	3	3	1	1	3	2	0	2	2	1	2	0	2	6	7	3	1	3	1	1	1	1	2	1	1	0	1	1	0	1	1	2	2
RSA11	4	9	3	10	9	15	6	0	5	4	3	6	3	28	4	2	3	3	1	1	3	2	0	2	2	1	2	0	2	6	7	3	1	3	1	1	1	1	2	1	1	0	1	1	0	1	1	2	2
HHS31	4	9	3	10	9	15	6	0	4	4	3	6	3	28	3	2	3	3	1	1	3	2	0	3	2	1	2	0	2	6	7	3	1	3	1	1	1	1	2	1	1	0	1	1	0	1	1	2	2
Leaf187	4	9	3	10	9	16	5	0	4	4	3	6	3	31	4	2	3	3	1	1	3	2	0	3	2	1	2	0	2	7	7	3	1	3	1	1	1	1	2	1	1	0	1	1	0	1	1	2	2
OS-77	4	9	3	10	9	18	6	0	4	4	3	6	4	30	4	2	3	3	1	1	3	2	0	3	2	1	2	0	2	6	7	3	1	3	1	1	1	1	2	1	1	0	1	1	0	1	1	2	2
RSA42	4	7	3	10	9	15	5	0	5	4	3	6	3	28	3	2	3	3	1	1	3	2	0	2	2	1	3	0	2	6	7	3	2	3	1	1	1	1	2	1	1	0	1	1	0	1	1	2	2
s168	4	9	3	12	10	17	6	0	5	4	3	6	3	30	3	2	3	3	1	1	3	3	0	3	2	1	1	0	2	6	7	3	1	3	1	1	1	1	2	1	1	0	1	1	0	1	1	2	2
U13-1	4	8	3	10	9	15	6	0	5	4	3	6	3	27	3	2	3	3	1	1	4	2	0	3	2	1	3	0	2	6	7	3	1	3	1	1	1	1	2	1	1	0	1	1	0	1	1	2	2
ZWU0009	5	7	3	10	9	15	6	0	6	4	3	6	3	28	3	2	3	3	1	1	4	2	0	3	2	1	3	0	2	6	7	3	1	3	1	1	1	1	2	1	1	0	1	1	0	1	1	2	2
s144	4	8	3	10	9	15	6	0	5	4	3	6	3	27	3	2	3	3	1	1	4	2	0	3	2	1	3	0	2	6	7	3	1	3	1	1	1	1	2	1	1	0	1	1	0	1	1	2	2
DSM20416	4	7	3	10	8	17	6	0	5	4	3	6	3	29	3	2	3	3	1	1	4	2	0	3	2	1	3	0	2	7	7	4	1	3	1	1	1	1	2	2	1	1	1	1	0	1	1	2	2
ZBG2	4	8	3	10	9	15	6	0	5	4	3	6	4	28	4	2	3	3	1	1	3	2	0	3	2	1	2	0	2	6	7	3	1	3	1	1	1	1	2	1	1	0	1	1	0	1	1	2	2
KKBO11	4	7	3	10	9	15	6	0	5	4	3	6	3	27	3	2	3	3	1	1	4	2	0	2	2	1	3	0	2	6	7	3	1	3	1	1	1	1	2	1	1	0	1	1	0	1	1	2	2
s191	4	9	3	11	9	15	6	0	5	4	3	6	3	30	3	2	3	3	1	1	4	2	0	3	2	1	4	0	2	6	7	3	1	3	1	1	1	1	2	1	1	0	1	1	0	1	1	2	2
s78	4	7	3	10	9	15	6	0	6	4	3	6	3	27	3	2	3	3	1	1	4	2	0	3	2	1	3	0	2	6	7	3	2	3	1	1	1	1	2	1	1	0	1	1	0	1	1	2	2
s39	4	7	3	10	9	15	6	0	5	4	3	6	3	27	3	2	3	3	1	1	3	2	0	3	2	1	3	0	2	6	7	3	2	3	1	1	1	1	2	1	1	0	1	1	0	1	1	2	2
s91	4	7	3	10	9	15	6	0	5	4	3	6	3	27	3	2	3	3	1	1	4	2	0	2	2	1	3	0	2	6	7	3	2	3	1	1	1	1	2	1	1	0	1	1	0	1	1	2	2
s46	4	9	3	10	9	15	6	0	5	4	3	6	3	27	3	2	3	3	1	1	3	2	0	3	2	1	2	0	2	6	7	3	1	3	1	1	1	1	2	1	1	0	1	1	0	1	1	2	2
s143	4	8	3	10	9	16	6	0	5	4	3	6	3	27	3	2	3	3	1	1	3	3	0	3	2	1	2	0	2	6	7	3	1	3	1	1	1	1	2	1	1	0	1	1	0	1	1	2	2
255-15	4	8	3	10	9	15	4	0	4	5	3	6	4	28	4	2	3	3	1	1	3	3	0	2	2	1	3	0	2	6	7	4	4	3	1	1	1	1	2	1	1	0	1	1	0	1	1	2	2
s138	4	8	3	10	9	16	4	0	4	5	3	6	4	29	3	2	3	3	1	1	3	3	0	2	2	1	3	0	1	6	7	3	3	3	1	1	1	1	1	1	1	0	1	1	0	1	1	2	2
s145	4	7	3	10	9	15	4	0	4	5	3	6	4	31	3	2	3	3	1	1	3	4	0	3	2	1	3	0	1	6	7	3	3	3	1	1	1	1	1	1	1	1	1	1	0	1	1	2	2
7-3	4	8	2	10	10	15	4	0	4	4	4	6	4	27	3	2	3	3	1	1	3	3	0	3	2	1	2	0	2	6	7	3	2	3	1	1	1	1	1	1	1	0	1	1	0	1	1	2	2
RIT594	4	7	3	10	10	15	4	0	4	4	3	6	4	31	4	2	3	3	1	1	3	4	0	2	2	1	3	0	2	6	7	3	2	3	1	1	1	1	2	1	1	0	1	1	0	1	1	2	2
s166	4	8	3	10	9	16	4	0	4	4	3	6	4	28	3	2	3	3	1	1	3	4	0	2	2	1	3	0	2	6	7	3	2	3	1	1	1	1	2	1	1	0	1	1	0	1	1	2	2
KRL4	4	7	2	10	10	15	4	0	4	5	3	6	4	25	3	2	3	3	1	1	3	2	0	2	2	1	3	0	1	6	7	3	2	2	1	1	1	0	2	1	1	0	1	1	0	1	1	2	2
B7	4	6	3	9	9	15	4	0	4	4	3	6	4	24	3	2	3	3	1	0	3	3	0	2	2	1	3	0	1	6	7	3	1	3	1	1	1	0	2	1	1	0	2	1	0	1	1	3	2
s128	4	8	3	10	9	14	5	0	4	4	3	6	4	24	3	2	3	3	1	1	3	3	0	3	2	1	3	0	1	6	7	3	1	3	1	1	1	0	2	1	1	0	1	1	0	1	1	2	2
190-11	4	8	3	9	10	15	6	0	5	4	3	6	4	29	4	2	3	3	1	1	4	2	0	2	2	1	3	0	1	7	7	4	2	3	1	1	1	1	2	1	1	0	1	1	0	1	1	2	2
s192	4	8	3	9	11	15	6	0	4	4	3	6	4	28	3	2	3	3	1	1	4	2	0	2	2	1	3	0	2	6	7	4	3	3	1	1	1	1	2	1	1	0	1	1	0	1	1	2	2
DSM14481	4	7	3	9	11	15	6	0	5	4	3	6	4	28	3	2	3	3	1	1	4	2	0	2	2	1	3	0	1	6	7	4	3	3	1	1	1	1	2	1	1	0	1	1	0	1	1	2	2
KCTC3810	4	7	3	9	11	15	6	0	5	4	3	6	4	28	3	2	3	3	1	1	4	3	0	3	2	1	3	0	1	6	7	4	3	3	1	1	1	1	2	1	1	0	1	1	0	1	1	2	2
s193	3	7	3	9	9	15	4	0	6	5	3	6	4	28	1	2	3	3	1	1	2	3	0	3	2	1	3	0	2	6	7	2	1	4	1	1	1	1	1	1	1	0	1	1	0	1	1	1	2
JCM12280	4	9	3	9	8	13	5	0	4	4	3	6	3	28	1	2	3	3	1	1	2	4	0	3	2	1	3	0	2	6	7	2	2	4	1	1	1	0	1	1	1	0	1	1	0	1	1	1	2
H66	4	8	3	9	9	14	5	0	5	4	3	6	3	26	1	2	3	3	1	1	2	5	0	3	2	1	3	0	2	6	7	3	2	4	1	1	1	1	1	1	1	1	1	1	0	1	1	1	2
s80	4	9	3	11	10	13	5	0	4	4	3	6	3	28	1	2	3	3	1	1	2	3	0	3	2	1	3	0	2	6	7	3	2	4	1	1	1	0	1	1	1	1	1	1	0	1	1	1	2
s127	4	9	3	9	10	13	5	0	4	4	3	6	3	29	1	2	3	3	1	1	2	2	0	2	2	1	3	0	2	6	7	3	2	4	1	1	1	0	1	1	1	0	1	1	0	1	1	1	2
s90	4	8	3	9	10	13	5	0	4	3	3	6	3	28	1	2	3	3	1	1	2	4	0	2	2	1	3	0	2	6	7	3	2	4	1	1	1	0	1	1	1	0	1	1	0	1	1	1	2
s95	4	9	3	9	10	13	5	0	4	3	3	6	3	28	1	2	3	3	1	1	2	2	0	2	2	1	3	0	2	6	7	3	2	4	1	1	1	0	1	1	1	0	1	1	0	1	1	1	2
s102	4	8	3	9	10	13	5	0	5	3	3	6	3	29	1	2	3	3	1	1	2	2	0	2	2	1	3	0	2	6	7	3	2	4	1	1	1	0	1	1	1	0	1	1	0	1	1	1	2
s133	4	8	3	9	11	13	5	0	4	4	3	6	3	28	1	2	3	3	1	1	3	4	0	3	2	1	3	0	2	6	7	3	2	4	1	1	1	0	1	1	1	0	1	1	0	1	1	1	2
s105	4	8	3	9	10	14	5	0	5	3	3	6	3	30	1	2	3	3	1	1	3	3	0	3	2	1	3	0	2	6	7	3	2	4	1	1	1	0	1	1	1	0	1	1	0	1	1	1	2
s125	4	8	3	9	10	14	5	0	5	3	3	6	3	30	1	2	3	3	1	1	3	3	0	3	2	1	3	0	2	6	7	3	2	4	1	1	1	0	1	1	1	0	1	1	0	1	1	1	2
s81	4	8	3	9	10	14	5	0	5	3	3	6	3	30	1	2	3	3	1	1	3	3	0	3	2	1	3	0	2	6	7	3	2	4	1	1	1	0	1	1	1	0	1	1	0	1	1	1	2
ERU656	4	8	3	8	10	13	5	0	5	4	3	6	3	27	1	2	3	3	1	1	2	2	0	2	2	1	3	0	2	6	7	3	2	4	1	1	1	0	1	1	1	0	1	1	0	1	1	1	2
s100	4	8	3	9	10	13	5	0	5	3	3	6	3	29	1	2	3	3	1	1	2	2	0	2	2	1	3	0	2	6	7	3	2	4	1	1	1	0	1	1	1	0	1	1	0	1	1	1	2
s104	4	8	3	9	10	13	5	0	5	3	3	6	3	29	1	2	3	3	1	1	2	2	0	2	2	1	3	0	2	6	7	3	2	4	1	1	1	0	1	1	1	0	1	1	0	1	1	1	2
DSM6208	4	10	4	3	10	13	7	2	7	3	2	6	3	19	1	2	3	3	1	1	1	4	1	4	2	3	3	1	3	6	14	2	3	1	1	1	1	2	1	1	1	1	1	2	1	1	1	1	3
8-11-1	4	8	4	3	10	13	7	2	7	2	1	6	3	18	1	2	3	3	1	1	1	2	1	4	2	3	3	1	3	6	13	2	3	1	1	1	1	2	1	1	1	0	1	2	1	1	1	1	1
ZOR0005	6	8	4	3	10	13	7	2	8	3	2	6	3	19	1	2	3	3	1	1	1	2	1	4	2	3	3	1	3	6	14	2	2	1	1	1	1	0	1	1	1	0	1	2	1	1	1	1	1
s122	3	7	4	3	10	14	7	1	6	4	2	6	3	22	1	3	3	3	1	1	2	4	1	5	2	3	2	1	3	6	14	2	2	2	1	1	1	1	1	1	1	1	1	2	1	2	1	1	2
AB2	4	7	4	3	10	12	8	2	7	2	2	6	3	18	1	2	3	2	1	1	1	2	1	5	2	3	3	1	3	6	14	2	3	1	1	1	1	1	1	1	1	0	1	2	1	1	1	1	2
12-1	4	7	4	3	13	13	7	4	8	3	2	7	3	18	1	2	3	3	1	1	2	2	1	5	2	4	4	1	3	6	14	2	3	2	1	1	1	1	1	1	1	2	1	2	1	1	1	1	2
s150	4	9	4	3	10	12	7	2	9	3	2	6	3	21	1	2	3	3	1	1	2	5	1	6	2	3	3	1	3	6	14	2	2	1	1	1	1	1	1	1	1	1	1	2	1	1	1	1	3
S17	4	9	3	3	8	14	7	3	2	2	1	6	4	26	1	2	2	3	1	1	2	2	1	4	2	2	3	1	3	9	14	3	3	2	1	1	1	2	1	1	1	0	1	2	1	1	1	1	1
SH31	4	8	4	3	10	14	7	1	4	4	1	6	4	23	1	2	3	3	0	1	2	2	1	4	2	3	3	1	3	5	7	2	3	2	1	1	1	2	1	1	1	0	1	2	1	2	1	1	2
s142	4	12	4	3	9	12	7	2	4	2	1	6	4	22	1	2	3	3	1	1	2	2	1	5	2	4	3	1	3	6	7	2	3	2	1	1	1	2	1	1	1	0	1	2	1	1	1	1	2
s146	3	8	4	4	10	14	7	1	5	4	2	6	3	20	1	2	3	3	1	1	2	4	1	5	2	1	3	0	3	6	7	2	3	1	1	1	1	1	1	1	1	2	1	2	1	1	1	1	3
s149	3	11	4	3	10	13	7	1	6	4	3	6	3	23	1	2	3	3	1	1	2	3	1	6	2	1	3	1	3	6	7	2	3	1	1	1	1	1	1	1	1	1	1	2	1	0	1	1	3
E4787	3	11	4	3	10	16	7	1	6	4	3	6	3	22	1	2	3	3	1	1	2	4	1	6	2	1	2	1	3	6	7	2	3	1	1	1	1	1	1	1	1	1	1	2	1	0	1	1	3
s152	3	11	4	3	10	13	7	1	6	4	3	6	3	23	1	2	3	3	1	1	2	4	1	6	2	1	2	1	3	6	7	2	2	1	1	1	1	1	1	1	1	1	1	2	1	0	1	1	3
s36	3	10	4	3	10	13	7	1	5	5	2	6	3	22	1	2	3	3	1	1	2	4	1	6	2	1	3	0	3	6	7	2	2	1	1	1	1	1	1	1	1	1	1	2	1	2	1	1	3
s70	3	10	4	3	10	13	7	1	5	4	2	6	3	23	1	2	3	3	1	1	2	2	1	5	2	1	3	0	3	6	7	2	3	1	1	1	1	1	1	1	1	0	1	2	1	2	1	1	2
RW-2	3	10	4	3	11	14	7	1	5	4	2	6	4	27	3	2	3	3	2	1	2	2	1	5	2	1	3	0	1	6	7	2	2	1	1	1	1	1	1	1	1	0	1	2	1	2	1	1	2
N139	3	11	4	3	10	13	7	1	5	4	2	6	3	26	2	2	3	3	1	1	2	4	1	5	2	1	3	0	3	6	7	2	2	1	1	1	1	1	1	1	1	2	1	2	1	2	1	1	3
s151	3	8	4	3	10	14	7	1	5	4	2	6	3	21	1	2	3	3	1	1	2	4	1	5	2	1	3	0	3	6	7	2	2	2	1	1	1	1	1	1	1	1	1	2	1	2	1	1	3
s194	3	11	4	3	10	14	7	1	5	5	2	6	3	24	1	2	3	3	1	1	2	4	1	5	2	1	3	0	3	6	7	2	2	1	1	1	1	1	1	1	1	1	1	2	1	2	1	1	3
GIC31	3	9	4	3	9	14	7	1	6	5	2	6	3	23	1	2	3	3	1	1	2	4	1	5	2	1	3	0	3	6	7	2	2	1	1	1	1	1	1	1	1	1	1	2	1	1	1	1	3
s26	3	9	4	3	10	14	7	1	6	5	2	6	3	22	1	2	3	3	1	1	2	4	1	5	2	1	3	0	3	6	7	2	2	1	1	1	1	1	1	1	1	1	1	2	1	2	1	1	3
s56	3	8	4	3	10	14	7	1	6	5	2	6	3	21	1	2	3	3	1	1	2	4	1	5	2	1	3	0	3	6	14	2	2	1	1	1	1	2	1	1	1	1	1	2	1	1	1	1	3
s157	3	9	4	3	10	14	7	1	8	4	2	6	3	23	1	2	3	3	1	1	2	2	1	5	2	2	3	1	3	6	14	2	2	1	1	1	1	1	1	1	1	0	1	2	1	2	1	1	2
s50	3	9	4	3	10	14	7	1	6	4	2	6	3	21	1	2	3	3	1	1	2	4	1	5	2	2	2	1	3	6	14	2	2	1	1	1	1	1	1	1	1	1	1	2	1	2	1	1	3
TNDT2	3	8	4	3	9	13	7	1	6	3	2	6	3	23	1	2	3	3	1	1	2	4	1	5	2	1	3	1	4	6	7	2	4	2	1	1	1	2	1	1	1	1	1	2	1	2	1	1	2
s7	3	9	4	3	9	13	7	1	7	4	1	6	3	24	1	2	3	3	1	1	2	5	1	5	2	2	2	0	3	6	7	2	2	2	1	1	1	2	1	1	1	1	1	2	1	2	1	1	3
s6	3	8	4	3	9	14	7	1	7	5	1	6	4	28	1	2	3	3	1	1	2	4	1	5	2	2	3	0	3	6	7	2	2	2	1	1	1	2	1	1	1	1	1	2	1	0	1	1	3
s16	3	9	4	3	9	14	7	1	6	5	1	6	4	26	1	2	3	3	1	1	2	4	1	5	2	2	3	0	3	6	7	2	2	3	1	1	1	2	1	1	1	1	1	2	1	1	1	1	3
s28	3	8	4	3	9	13	7	1	6	6	1	6	4	25	1	2	3	3	1	1	2	4	1	5	2	2	3	0	3	6	7	2	2	2	1	1	1	2	1	1	1	2	1	2	1	1	1	1	3
s5	3	9	4	3	9	14	7	1	6	4	1	6	4	24	1	2	3	3	1	1	2	4	1	5	2	2	3	0	3	6	7	2	2	2	1	1	1	2	1	1	1	1	1	2	1	1	1	1	3
s141	3	8	4	3	10	14	7	1	6	4	2	6	3	19	0	2	3	3	1	1	2	4	1	6	2	2	3	0	3	6	7	2	2	3	1	1	1	2	1	1	1	1	1	2	1	1	1	1	3
s18	3	8	4	3	9	13	7	1	5	4	2	6	3	21	1	2	3	3	1	1	2	4	1	5	2	2	3	0	3	6	7	2	2	2	1	1	1	2	1	1	1	1	1	2	1	1	1	1	3
s64	3	8	4	3	9	14	7	1	5	4	2	6	3	21	1	2	3	3	1	1	2	4	1	5	2	2	3	0	3	6	7	2	2	2	1	1	1	2	1	1	1	1	1	2	1	1	1	1	3
s69	3	8	4	3	9	13	7	1	5	4	2	6	3	21	1	2	3	3	1	1	2	4	1	5	2	2	3	0	3	6	7	2	2	2	1	1	1	2	1	1	1	1	1	2	1	1	1	1	3
s21	3	11	4	3	9	13	8	2	7	4	2	6	3	22	1	2	3	3	1	1	2	4	1	6	2	2	3	0	3	6	7	2	2	2	1	1	1	2	1	1	1	1	1	2	1	1	1	1	2
s55	3	11	4	3	9	14	8	2	7	4	2	6	3	22	1	2	3	3	1	1	1	4	1	5	2	1	3	0	3	6	7	2	2	2	1	1	1	2	1	1	1	1	1	2	1	1	1	1	2
E.TIA.1	3	8	4	5	9	14	8	1	7	4	2	6	3	23	1	2	3	3	1	1	1	4	1	5	2	2	3	0	3	6	7	2	2	2	1	1	1	2	1	1	1	1	1	2	1	0	1	1	3
s40	3	8	4	5	9	14	8	1	7	4	2	6	3	23	1	2	3	3	1	1	1	4	1	5	2	2	3	0	3	6	7	2	2	2	1	1	1	2	1	1	1	1	1	2	1	0	1	1	3
s4	3	8	4	5	9	14	8	1	7	4	2	6	3	23	1	2	3	3	1	1	1	4	1	5	2	2	3	0	3	6	7	2	2	2	1	1	1	2	1	1	1	1	1	2	1	0	1	1	3
s52	3	8	4	5	9	14	8	1	7	4	2	6	3	23	1	2	3	3	1	1	1	4	1	5	2	2	3	0	3	6	7	2	2	2	1	1	1	2	1	1	1	1	1	2	1	0	1	1	3
s126	3	8	4	3	9	15	6	1	4	3	1	4	3	18	2	2	3	3	1	1	2	2	1	5	2	2	2	0	2	5	7	2	3	4	1	0	1	1	1	1	1	0	1	2	0	2	1	1	2
s82	4	6	3	3	9	11	7	0	4	3	2	5	3	19	1	2	3	3	1	1	2	2	1	4	2	3	2	0	2	6	7	2	2	4	1	1	1	0	1	1	1	0	1	2	1	2	1	1	1
s101	3	6	4	3	9	10	8	1	6	3	2	6	3	17	1	2	3	3	1	1	3	2	1	4	2	3	2	0	2	6	7	2	2	4	1	0	1	3	1	1	1	0	1	2	1	2	1	1	1
s73	3	6	4	3	9	10	8	1	6	3	2	6	3	17	1	2	3	3	1	1	3	2	1	4	2	3	2	0	2	6	7	2	2	4	1	0	1	3	1	1	1	0	1	2	1	2	1	1	1
ERU653	3	6	4	3	9	13	7	1	6	3	2	6	3	19	1	2	3	3	1	1	2	2	1	4	2	3	2	0	2	6	7	2	2	4	1	0	1	2	1	1	1	0	1	2	1	2	1	1	1
s139	3	6	4	3	9	12	7	1	6	3	2	6	3	18	1	2	3	3	1	1	3	4	1	4	2	3	2	0	2	6	7	2	2	4	1	0	1	2	1	1	1	1	1	2	1	2	1	1	2
s38	3	6	4	3	9	12	7	1	6	3	2	6	3	18	1	2	3	3	1	1	3	4	1	4	2	3	2	0	2	6	7	2	2	4	1	0	1	2	1	1	1	1	1	2	1	2	1	1	2
s89	3	6	4	3	9	12	7	1	6	3	2	6	3	18	1	2	3	3	1	1	3	4	1	4	2	3	2	0	2	6	7	2	2	4	1	0	1	2	1	1	1	1	1	2	1	2	1	1	2
DSM16307	3	6	4	3	9	13	7	1	6	3	2	6	3	21	1	2	3	3	1	1	2	2	1	4	2	3	2	0	2	6	7	2	2	4	1	0	1	2	1	1	1	0	1	2	1	2	1	1	1
s57	3	6	4	3	9	13	7	1	6	3	2	6	3	20	1	2	3	2	1	1	2	2	1	4	2	3	2	0	2	6	7	2	2	4	1	0	1	2	1	1	1	0	1	2	1	2	1	1	1
s13	3	6	4	3	9	13	7	1	5	3	2	6	3	20	1	2	3	2	1	1	2	2	1	4	2	3	2	0	2	6	7	2	2	4	1	0	1	0	1	1	1	0	1	2	1	2	1	1	1
s67	3	6	4	3	9	13	7	1	5	3	2	6	3	20	1	2	3	2	1	1	2	2	1	4	2	3	2	0	2	6	7	2	2	4	1	0	1	0	1	1	1	0	1	2	1	2	1	1	1
CH10	3	11	4	3	10	15	7	1	6	3	2	6	3	21	1	2	3	3	1	1	2	4	1	4	2	3	2	0	2	6	7	2	2	4	1	0	1	1	1	1	1	1	1	2	1	2	1	1	3
s183	3	12	4	3	10	13	7	1	6	4	2	6	4	21	1	2	3	3	1	1	2	4	1	5	2	3	2	0	2	6	7	2	2	4	1	1	1	1	1	1	1	1	1	2	1	2	1	1	3
s189	3	5	4	3	10	15	7	1	6	3	2	6	3	22	2	2	3	3	1	1	2	2	1	4	2	3	2	0	2	5	7	2	2	4	1	1	1	1	1	1	1	0	1	2	1	1	1	1	1
s129	3	5	4	3	9	15	7	1	5	3	2	6	3	21	2	2	3	3	1	1	2	2	1	5	2	3	2	0	2	6	7	2	3	4	1	1	1	1	1	1	1	0	1	2	1	2	1	1	1
s160	3	6	4	3	9	15	7	1	6	3	2	6	4	21	2	2	3	3	1	1	2	2	1	5	2	3	2	0	2	6	7	2	2	4	1	1	1	1	1	1	1	0	1	2	1	2	1	1	1
EBG647	3	11	4	3	10	13	7	1	5	3	2	6	3	21	1	2	3	3	1	1	2	2	1	5	2	2	2	0	2	6	7	2	2	4	1	1	1	1	1	2	1	0	1	2	1	2	1	1	1
s35	3	11	4	3	10	13	7	1	5	3	2	6	3	21	1	2	3	3	1	1	2	2	1	5	2	2	2	0	2	6	7	2	2	4	1	1	1	1	1	2	1	0	1	2	1	2	1	1	1
s124	3	6	4	3	10	15	7	1	5	3	2	7	3	21	1	2	3	3	1	1	2	2	1	4	2	3	2	0	2	6	7	2	2	4	1	0	1	1	1	1	1	0	1	2	1	1	1	1	1
s59	3	12	4	3	10	13	7	1	5	4	2	6	4	23	1	2	3	3	1	1	2	4	1	5	2	3	2	0	2	6	7	2	2	4	1	0	1	1	1	1	1	1	1	2	1	2	1	1	2
EHD646	3	10	4	3	10	12	8	1	5	3	2	5	3	19	1	2	3	3	1	1	2	2	1	4	0	3	2	0	2	6	7	2	2	4	1	0	1	1	1	2	1	0	1	2	1	2	1	1	1
s34	3	10	4	3	10	15	8	1	5	3	2	6	3	21	1	2	3	3	1	1	2	2	1	4	2	3	2	0	2	6	7	2	2	4	1	0	1	1	1	2	1	0	1	2	1	2	1	1	1
s22	4	6	4	3	10	13	7	1	6	3	2	6	3	21	1	2	3	3	1	1	2	2	1	3	2	3	2	0	2	6	7	2	2	4	1	0	1	1	1	1	1	0	1	2	1	2	1	1	1
s48	4	7	4	3	10	15	7	0	7	3	2	6	3	22	2	2	3	3	1	1	2	2	1	3	2	2	2	0	2	6	7	2	2	4	1	1	1	1	1	1	1	0	1	2	1	2	1	1	1
s63	4	7	4	3	10	15	7	0	7	3	2	6	3	23	1	2	3	3	1	1	2	2	1	3	2	2	2	0	2	6	7	2	2	4	1	1	1	1	1	1	1	0	1	2	1	2	1	1	1
s37	4	7	4	3	10	16	7	1	6	2	2	6	3	23	2	2	3	3	1	1	2	2	1	4	2	3	2	0	2	6	7	2	2	4	1	0	1	1	1	1	1	0	1	2	1	2	1	1	1
NG55	4	8	4	3	10	13	7	1	6	3	2	7	3	26	2	2	3	3	1	1	2	2	1	4	2	1	2	0	5	6	7	2	5	4	1	0	1	1	1	1	1	0	1	2	1	2	1	1	1
AT1b	4	8	4	3	11	14	7	1	6	3	2	6	4	23	2	2	3	3	1	1	2	2	1	4	2	1	2	0	2	6	7	2	2	4	1	0	1	1	1	1	1	0	1	2	1	2	1	1	1
JLM-2	4	8	4	3	10	14	7	1	6	3	2	6	3	23	1	2	3	3	1	1	2	2	1	4	2	1	2	0	2	6	7	2	2	4	1	0	1	1	1	1	1	0	1	2	1	2	1	1	1
s162	4	8	4	3	11	14	7	1	6	3	2	6	4	24	1	2	3	3	1	1	2	2	1	4	2	1	2	0	2	6	7	2	2	4	1	0	1	1	1	1	1	0	1	2	1	2	1	1	1
s154	4	9	4	4	10	10	7	1	5	4	2	6	3	21	1	2	3	3	1	1	2	2	1	4	2	1	1	0	2	6	7	2	2	4	1	0	1	1	1	1	1	1	1	2	1	1	1	1	2
s131	4	7	4	3	10	14	7	1	5	4	2	6	3	23	1	2	3	3	1	1	2	2	1	4	2	2	2	0	2	6	7	2	2	3	1	0	1	1	1	1	1	1	1	2	1	2	1	1	1
s3	4	7	4	3	10	13	7	1	6	4	2	6	3	20	1	2	3	3	1	1	2	2	1	4	2	3	2	0	2	6	7	2	2	4	1	0	1	1	1	1	1	0	1	2	1	2	1	1	1
PHM11	5	8	4	3	10	13	7	1	6	3	2	6	4	22	1	2	3	3	1	1	3	2	1	4	2	1	2	0	2	6	7	2	2	4	1	0	1	1	1	1	1	0	1	2	1	2	1	1	1
s121	4	8	4	3	10	13	7	1	6	3	2	6	4	22	1	2	3	3	1	1	2	2	1	4	2	3	2	0	2	6	7	2	2	4	1	0	1	1	1	1	1	0	1	2	1	2	1	1	1
s132	4	8	4	3	10	13	7	1	6	3	2	6	3	21	1	2	3	3	1	1	2	2	1	4	2	3	2	0	2	6	7	2	2	4	1	0	1	1	1	1	1	0	1	2	1	2	1	1	1
s43	4	8	4	3	10	13	7	1	6	3	2	6	3	21	1	2	3	3	1	1	2	2	1	4	2	3	2	0	2	6	7	2	2	4	1	0	1	1	1	1	1	0	1	2	1	2	1	1	1
HVEsp1	4	7	4	3	10	13	7	1	6	4	2	6	3	19	1	2	3	3	1	1	2	2	1	4	2	4	2	0	2	6	7	2	2	3	1	0	1	1	1	1	1	0	1	2	1	1	1	1	1
s195	4	7	4	3	10	13	7	1	6	4	2	6	3	20	1	2	3	3	1	1	2	5	1	4	2	3	1	0	2	6	7	2	2	3	1	0	1	1	1	1	1	1	1	2	1	2	1	1	3
s196	4	7	4	3	10	13	7	1	6	4	2	6	3	20	1	2	3	3	1	1	2	4	1	4	2	3	2	0	2	6	7	2	2	3	1	0	1	1	1	1	1	1	1	2	1	2	1	1	3
s75	4	7	4	3	10	13	7	1	6	3	2	6	3	19	1	2	3	3	1	1	2	2	1	4	2	2	2	0	2	6	7	2	2	3	1	0	1	1	1	1	1	1	1	2	1	2	1	1	2
s83	4	7	4	3	10	13	7	1	6	3	2	6	3	19	1	2	3	3	1	1	2	2	1	4	2	2	2	0	2	6	7	2	2	3	1	0	1	1	1	1	1	1	1	2	1	2	1	1	2
s155	4	9	4	3	10	13	7	1	6	3	2	6	3	21	1	2	3	3	1	1	2	2	1	5	2	3	2	0	2	6	7	2	2	3	1	0	1	1	1	1	1	1	1	2	1	2	1	1	2
s163	4	7	4	3	12	13	7	1	6	5	2	6	3	19	1	2	3	3	1	1	2	5	1	5	2	3	1	0	2	6	7	2	2	3	1	0	1	1	1	1	1	1	1	2	1	2	1	1	3
s181	4	7	4	3	10	13	7	1	6	5	2	6	3	20	1	2	3	3	1	1	2	4	1	3	2	3	1	0	2	6	7	2	2	3	1	0	1	1	1	1	1	1	1	2	1	2	1	1	3
s123	4	9	4	3	10	13	7	1	6	4	2	6	3	21	1	2	3	3	1	1	2	4	1	4	2	3	1	0	2	6	7	2	2	4	1	0	1	1	1	1	1	1	1	2	1	2	1	1	3
s140	4	9	4	3	12	13	7	1	6	4	2	6	3	21	1	2	3	3	1	1	2	4	1	4	2	2	1	0	2	6	7	2	2	3	1	0	1	1	1	1	1	2	1	2	1	2	1	1	3
J14376	5	8	3	10	10	15	5	0	4	7	3	6	4	26	3	2	3	3	1	1	3	4	0	13	2	1	3	0	1	8	7	3	5	3	1	1	1	0	2	1	1	0	1	1	0	1	1	2	2
J17977	4	9	4	3	11	14	7	1	6	6	2	6	6	25	1	2	3	3	1	1	2	2	1	13	2	1	3	0	3	8	7	2	8	2	1	1	1	1	1	1	1	0	1	2	1	2	1	1	2
[truncated: 15 more columns]

## Sheet: Class 3
Classification of transporters in Exiguobacterium
Strain	3.A.9	3.A.1	3.A.3	3.A.6	3.A.2	3.A.23	3.A.11	3.A.8	3.A.5	3.A.7	3.A.12	3.A.18	3.A.26	3.A.17	3.A.4	3.A.15	3.A.14	3.A.24	3.A.25	3.A.16	3.A.20	3.A.30	3.A.29	3.B.1	3.C.1	3.D.7	3.D.4	3.D.3	3.D.10	3.D.2	3.D.1	3.D.11	3.E.1	3.E.3	Total
HF60	3	132	6	7	7	6	13	1	6	7	1	3	1	1	0	2	0	2	0	0	0	0	0	1	0	1	8	3	3	1	1	0	0	0	216
BMC-KP	3	173	8	8	6	6	13	1	6	14	1	3	1	1	0	2	1	2	1	1	0	0	0	1	0	1	8	4	4	1	1	0	1	0	272
s130	3	154	8	8	6	6	13	1	6	15	1	3	1	1	0	2	1	1	1	0	0	0	0	1	0	1	8	4	4	1	1	0	0	0	251
Leaf196	3	159	5	8	6	6	12	1	6	6	1	3	1	1	0	2	1	1	1	0	0	0	0	1	0	1	8	4	4	1	1	0	0	0	243
RIT341	3	158	8	8	6	6	14	1	6	12	1	3	1	1	0	2	0	1	1	0	0	0	0	1	0	1	8	4	4	1	1	0	0	0	252
s161	3	165	11	8	6	6	13	1	6	13	2	3	1	0	0	2	1	1	1	1	0	0	0	1	0	1	7	4	4	1	1	0	1	0	264
E.VS.2	3	167	8	8	6	6	14	1	6	13	1	3	1	1	0	2	1	1	1	0	0	0	0	1	0	1	8	4	4	1	1	0	1	0	264
s11	3	167	8	8	6	6	14	1	6	13	1	3	1	1	0	2	1	1	1	0	0	0	0	1	0	1	8	4	4	1	1	0	1	0	264
NIO-1109	3	170	8	8	6	6	13	1	6	13	2	3	1	0	0	2	1	1	1	0	0	0	0	1	0	1	8	4	4	1	1	0	1	0	266
MH3	3	161	5	8	6	6	12	1	6	7	2	3	1	0	0	2	1	2	1	0	0	0	0	1	0	1	8	4	4	1	1	0	1	0	248
RSA11	3	166	5	8	6	6	12	1	6	7	1	3	1	2	0	2	1	1	1	0	0	0	0	1	0	1	8	4	4	1	1	0	1	0	253
HHS31	3	171	8	8	6	6	13	1	6	12	1	3	1	0	0	2	1	1	1	0	0	0	0	1	0	1	8	4	4	1	1	0	1	0	265
Leaf187	3	170	8	8	6	6	13	1	6	13	1	3	1	1	0	2	1	1	1	1	0	0	1	1	0	1	8	4	4	1	1	0	1	0	268
OS-77	3	165	6	8	6	6	13	1	6	13	1	3	1	1	0	2	1	1	1	0	0	0	0	1	0	1	8	4	4	1	1	0	1	0	259
RSA42	3	170	5	8	6	6	11	1	6	5	1	3	1	1	1	2	1	1	1	0	0	0	0	1	0	1	8	4	4	1	1	0	1	0	254
s168	4	153	12	8	6	6	13	1	6	14	1	3	1	1	0	2	1	1	1	0	0	0	0	1	0	1	8	4	4	1	1	0	1	0	255
U13-1	3	172	8	8	6	6	12	1	6	7	1	4	1	1	0	2	1	1	1	0	0	0	0	1	0	1	8	4	4	1	1	0	1	0	262
ZWU0009	3	169	9	8	6	6	12	1	6	7	1	3	1	0	0	2	1	1	1	0	0	0	0	1	0	1	8	4	4	1	1	0	2	0	259
s144	3	172	8	8	6	6	13	1	6	14	1	3	1	1	0	2	1	1	1	0	0	0	0	1	0	1	8	4	4	1	1	0	1	0	269
DSM20416	3	175	9	8	6	6	13	1	6	14	2	3	1	0	0	2	1	1	1	0	0	0	0	1	0	1	8	4	4	1	1	0	1	0	273
ZBG2	3	166	8	8	6	6	13	1	6	13	1	3	1	1	0	2	1	1	1	0	0	0	0	1	0	1	8	4	4	1	1	0	1	0	262
KKBO11	3	168	5	8	6	6	12	1	6	15	1	3	1	1	0	2	1	1	2	0	0	0	0	1	0	1	7	4	4	1	1	0	1	0	262
s191	3	171	9	8	6	6	14	1	6	13	1	3	1	1	0	2	1	1	1	0	0	0	0	1	0	1	7	4	4	1	1	0	1	0	268
s78	3	175	8	8	6	7	13	1	6	15	1	3	1	0	1	2	1	2	1	0	0	0	0	1	0	1	8	4	4	1	1	0	1	0	275
s39	3	174	8	8	6	6	13	1	6	15	1	3	1	2	0	2	1	1	1	0	0	0	0	1	0	1	8	4	4	1	1	0	1	0	273
s91	3	174	7	8	6	6	13	1	6	13	2	3	1	0	1	2	1	1	1	0	0	0	0	1	0	1	8	4	4	1	1	0	1	0	270
s46	3	175	9	8	6	6	13	1	6	14	1	3	1	1	0	2	1	1	1	0	0	0	0	1	0	1	8	4	4	1	1	0	1	0	273
s143	3	170	11	8	6	6	13	1	6	13	1	3	1	1	1	2	1	1	1	0	0	0	0	1	0	1	8	4	4	1	1	0	1	0	270
255-15	3	145	6	7	6	6	12	1	6	6	1	3	1	1	0	1	1	1	1	0	0	0	0	1	0	1	8	4	4	1	1	0	1	0	229
s138	3	152	6	7	6	6	12	1	6	6	1	3	1	0	0	2	1	1	1	0	0	0	0	1	0	1	8	4	4	1	1	0	1	0	236
s145	3	149	8	7	6	6	13	1	6	12	1	3	1	1	0	2	1	1	1	0	0	0	0	1	0	1	8	4	4	1	1	0	1	0	243
7-3	3	154	6	7	6	6	12	1	6	14	1	3	1	1	0	1	1	1	1	0	0	0	0	1	0	1	8	4	4	1	1	0	1	0	246
RIT594	3	152	10	7	6	6	13	1	6	22	1	3	1	0	0	2	1	1	1	0	0	0	0	1	0	1	8	4	4	1	1	0	0	0	256
s166	3	155	6	7	6	6	12	1	6	6	1	3	1	1	0	1	1	1	1	0	0	0	0	1	0	1	7	4	4	1	1	0	0	0	237
KRL4	3	142	6	8	6	6	12	1	6	7	1	3	1	1	1	2	1	1	1	0	0	0	0	1	0	1	7	4	4	1	1	0	1	0	229
B7	3	140	6	8	6	6	12	1	6	6	1	3	1	1	0	2	1	1	0	0	0	0	0	1	0	1	7	4	4	1	1	0	1	0	224
s128	3	145	8	8	6	6	12	1	6	9	2	3	1	0	1	2	1	1	1	0	0	0	0	1	0	1	7	4	4	1	1	0	1	1	237
190-11	4	164	6	8	6	6	12	1	6	11	1	3	1	1	1	2	1	1	1	0	0	0	0	1	0	1	7	4	4	1	1	0	1	0	256
s192	3	171	6	8	6	6	12	1	6	12	1	3	1	1	1	2	1	1	1	0	0	0	0	1	0	1	7	4	4	1	1	0	1	0	263
DSM14481	3	173	6	8	6	6	13	1	6	13	1	3	1	1	0	2	1	1	1	0	0	0	0	1	0	1	7	4	4	1	1	0	1	0	266
KCTC3810	3	173	8	8	6	6	15	1	6	18	1	3	1	1	0	2	1	1	1	0	0	0	0	1	0	1	7	4	4	1	1	0	1	0	275
s193	3	148	3	7	6	6	12	1	6	12	2	5	1	1	0	3	1	1	1	0	0	1	0	1	0	1	8	4	4	1	1	0	0	0	240
JCM12280	3	151	6	7	6	6	12	1	5	7	1	4	1	1	0	2	1	1	1	0	0	1	0	1	0	1	8	4	4	1	1	0	0	0	237
H66	3	152	7	7	6	6	12	1	6	13	1	5	1	1	0	3	1	1	1	0	0	0	0	1	0	1	8	4	4	1	1	0	0	0	247
s80	3	152	6	7	6	6	12	1	5	12	1	4	1	1	0	3	1	1	1	0	0	0	0	1	0	1	8	4	4	1	1	0	0	0	243
s127	3	150	3	7	6	6	12	1	6	13	1	4	1	0	1	3	1	1	1	0	0	0	0	1	0	1	8	4	4	1	1	0	0	0	240
s90	3	150	5	7	6	6	11	1	6	15	1	4	1	1	0	3	1	1	1	1	0	0	0	1	0	1	8	4	4	1	1	0	0	0	244
s95	3	149	4	7	6	6	11	1	6	6	1	4	1	1	0	3	1	1	1	0	0	0	0	1	0	1	8	4	4	1	1	0	0	0	232
s102	3	154	3	7	6	6	11	1	6	7	1	5	1	2	1	3	1	1	1	0	0	0	0	1	0	1	8	4	4	1	1	0	0	0	240
s133	3	152	5	7	6	7	13	1	6	13	1	3	1	1	0	3	1	1	1	0	0	0	0	1	0	1	8	4	4	1	1	0	0	0	245
s105	3	152	7	7	6	6	12	1	6	13	1	5	1	0	0	3	1	1	1	0	0	0	0	1	0	1	8	4	4	1	1	0	0	0	246
s125	3	152	6	7	6	6	12	1	6	13	1	5	1	0	0	3	1	1	1	0	0	0	0	1	0	1	8	4	4	1	1	0	0	0	245
s81	3	152	6	7	6	6	12	1	6	13	1	5	1	0	0	3	1	1	1	0	0	0	0	1	0	1	8	4	4	1	1	0	0	0	245
ERU656	3	153	3	7	6	6	12	1	6	12	1	4	1	1	0	3	1	1	1	0	0	0	0	1	0	1	8	4	4	1	1	0	0	0	242
s100	3	152	3	7	6	6	11	1	6	6	1	4	1	1	0	3	1	2	1	0	0	0	0	1	0	1	8	4	4	1	1	0	0	0	235
s104	3	152	3	7	6	6	11	1	6	6	1	4	1	1	0	3	1	2	1	0	0	0	0	1	0	1	8	4	4	1	1	0	0	0	235
DSM6208	4	138	12	7	6	7	12	1	6	11	1	1	1	0	1	1	1	1	1	0	0	0	0	2	0	3	8	3	4	1	2	0	0	0	235
8-11-1	4	144	5	7	6	7	11	1	6	11	2	3	1	0	1	1	1	2	0	0	0	0	0	2	0	3	8	3	4	1	1	0	1	0	236
ZOR0005	4	142	5	7	6	7	11	1	6	5	1	2	1	0	1	1	1	1	0	0	0	0	0	2	0	3	8	3	4	1	1	0	1	0	225
s122	4	167	9	7	6	6	12	1	6	11	1	3	1	0	1	1	1	1	1	0	0	0	0	1	0	3	8	4	4	1	2	0	1	0	263
AB2	4	134	6	7	6	6	12	1	6	13	1	2	1	1	1	1	1	1	0	0	0	0	0	1	0	3	7	3	4	0	1	0	1	0	224
12-1	4	142	8	7	6	8	14	1	7	5	2	2	2	1	1	1	1	1	0	0	0	0	0	1	0	3	7	4	4	1	1	0	1	0	235
s150	4	134	10	7	6	6	13	1	6	17	1	2	1	1	1	1	1	1	0	0	0	0	0	1	0	3	7	3	4	1	1	0	2	0	235
S17	4	143	4	7	6	6	11	1	6	14	0	1	1	0	1	0	1	1	1	0	0	0	0	2	0	3	8	3	4	1	2	0	1	0	232
SH31	4	135	6	6	6	6	12	1	6	14	2	1	1	0	1	0	1	1	0	0	0	0	0	2	0	2	8	3	4	1	1	0	1	0	225
s142	4	141	6	7	6	6	14	1	6	20	1	1	1	2	1	0	1	1	1	0	0	0	0	2	0	2	8	3	4	1	2	0	1	0	243
s146	4	132	7	7	6	6	13	1	6	11	1	2	1	1	0	1	0	1	0	0	0	0	0	1	0	3	8	3	4	1	1	0	0	0	221
s149	5	131	9	7	6	6	10	1	5	5	1	2	1	1	1	1	1	2	1	0	0	0	0	1	0	3	8	4	4	1	2	0	0	0	219
E4787	5	136	10	7	6	6	13	1	5	13	1	2	1	0	1	1	0	1	1	0	0	0	0	1	0	3	8	4	4	1	2	0	0	0	233
s152	5	137	10	7	6	6	13	1	5	12	1	2	1	1	1	1	0	1	1	0	0	0	0	1	0	3	8	4	4	1	2	0	0	0	234
s36	4	138	8	7	6	6	13	1	6	16	1	2	1	0	1	1	1	1	1	0	0	0	0	1	0	3	8	4	4	1	2	0	0	0	237
s70	4	153	7	7	6	6	11	1	6	5	1	2	1	0	1	1	1	1	1	0	0	0	0	1	0	3	8	3	4	1	2	0	1	0	238
RW-2	4	149	5	7	6	6	12	1	6	12	2	2	1	1	1	1	1	1	1	0	0	0	0	1	0	3	8	3	4	1	2	0	0	0	241
N139	4	144	9	7	6	6	12	1	5	11	1	2	1	0	1	1	1	1	1	0	0	0	0	1	0	3	8	3	4	1	2	0	0	0	236
s151	4	136	9	7	6	6	12	1	6	5	2	2	1	0	1	1	0	1	1	0	0	0	0	1	0	3	8	3	4	1	1	0	0	0	222
s194	4	133	13	7	6	6	12	1	6	11	1	2	1	0	1	1	1	1	1	0	0	0	0	1	0	3	8	3	4	1	2	0	1	0	231
GIC31	4	138	10	7	6	6	13	1	6	13	2	2	1	1	1	1	0	1	1	0	0	0	0	1	1	3	8	3	4	1	1	0	0	0	236
s26	4	136	9	7	6	6	12	1	6	14	2	2	1	0	1	1	1	1	1	0	0	0	0	1	0	3	8	3	4	1	1	0	0	0	232
s56	4	143	9	7	6	6	12	1	6	11	1	2	1	0	1	1	1	1	1	0	0	0	0	1	0	3	8	3	4	1	2	0	0	0	236
s157	4	132	8	7	6	6	12	1	6	12	1	2	1	1	1	1	1	1	1	0	0	0	0	1	0	3	8	3	4	1	2	0	0	0	226
s50	4	130	10	7	6	6	11	1	6	5	1	2	1	0	1	1	1	1	1	0	0	0	0	1	0	3	8	3	4	1	1	0	0	0	216
TNDT2	4	136	9	8	6	6	11	1	6	11	1	2	1	0	1	1	1	1	1	0	0	0	0	1	0	2	8	4	4	1	2	0	1	0	230
s7	4	144	10	7	6	6	12	1	6	12	1	2	1	1	1	2	0	1	1	0	0	0	0	2	0	3	8	3	4	1	2	0	0	0	241
s6	4	149	10	7	6	7	11	1	5	11	1	2	1	1	1	2	0	1	1	0	0	0	0	1	0	3	8	3	4	1	2	0	0	0	243
s16	4	148	9	7	6	6	12	1	6	11	1	2	1	2	1	2	0	1	1	0	0	0	0	1	0	3	8	3	4	1	2	0	0	0	243
s28	3	144	10	7	6	6	12	1	6	11	1	2	1	0	1	2	0	1	1	0	0	0	0	1	0	3	8	3	4	1	2	0	0	0	237
s5	4	141	9	7	6	6	11	1	6	6	1	2	1	0	1	2	0	1	1	0	0	0	0	1	0	3	8	3	4	1	2	0	0	0	228
s141	3	127	10	7	6	6	12	1	6	12	1	2	1	1	0	2	0	1	1	0	0	0	0	2	0	2	8	3	4	1	1	0	0	0	220
s18	3	125	10	7	6	6	11	1	6	5	1	2	1	1	1	2	0	1	1	0	0	0	0	2	0	3	8	3	4	1	1	0	0	0	212
s64	3	125	10	7	6	6	11	1	6	5	1	2	1	1	1	2	0	1	1	0	0	0	0	2	0	3	8	3	4	1	1	0	0	0	212
s69	3	125	10	7	6	6	11	1	6	5	1	2	1	1	1	2	0	1	1	0	0	0	0	2	0	3	8	3	4	1	1	0	0	0	212
s21	3	127	11	7	6	6	11	1	5	6	1	2	1	2	1	2	0	1	1	0	0	0	0	1	0	3	8	3	4	1	1	0	0	0	215
s55	3	128	10	7	6	6	11	1	5	5	2	2	1	1	1	2	0	1	1	0	0	0	0	1	0	3	8	3	4	1	1	0	0	0	214
E.TIA.1	4	129	10	7	6	6	11	1	5	5	1	2	1	1	1	2	0	1	1	0	0	0	0	1	0	2	8	3	4	1	1	0	0	0	214
s40	4	129	10	7	6	6	11	1	5	5	1	2	1	1	1	2	0	1	1	0	0	0	0	1	0	2	8	3	4	1	1	0	0	0	214
s4	4	129	10	7	6	6	11	1	5	5	1	2	1	1	1	2	0	1	1	0	0	0	0	1	0	2	8	3	4	1	1	0	0	0	214
s52	4	129	10	7	6	6	11	1	5	5	1	2	1	1	1	2	0	1	1	0	0	0	0	1	0	2	8	3	4	1	1	0	0	0	214
s126	3	110	5	7	6	7	12	1	6	4	1	2	1	0	0	0	1	1	0	0	0	0	0	1	0	1	8	3	4	1	2	0	0	0	187
s82	3	134	8	7	6	6	11	1	6	4	1	2	1	0	1	1	1	1	0	0	0	0	0	1	0	2	8	4	4	1	1	0	0	0	215
s101	3	121	5	7	6	6	11	1	6	4	1	2	1	0	0	1	1	1	0	0	1	0	0	2	0	2	8	3	4	1	1	0	0	0	199
s73	3	121	5	7	6	6	11	1	6	4	1	2	1	0	0	1	1	1	0	0	1	0	0	2	0	2	8	3	4	1	1	0	0	0	199
ERU653	3	125	6	7	6	7	11	1	6	10	1	2	1	1	0	1	1	1	0	0	1	0	0	2	0	2	8	3	4	1	1	0	0	0	212
s139	3	121	7	7	6	6	11	1	6	10	1	2	1	0	0	1	1	1	0	0	1	0	0	2	0	2	8	3	4	1	1	0	0	0	207
s38	3	121	7	7	6	6	11	1	6	10	1	2	1	0	0	1	1	1	0	0	1	0	0	2	0	2	8	3	4	1	1	0	0	0	207
s89	3	121	7	7	6	6	11	1	6	10	1	2	1	0	0	1	1	1	0	0	1	0	0	2	0	2	8	3	4	1	1	0	0	0	207
DSM16307	3	131	5	7	6	6	12	1	6	11	1	2	1	1	0	1	1	1	0	0	1	0	0	1	0	2	7	3	4	1	1	0	0	0	216
s57	3	126	5	7	6	6	12	1	6	10	1	2	1	0	1	1	1	2	0	0	1	0	0	2	0	2	8	3	5	1	1	0	0	0	214
s13	3	125	5	7	6	6	11	1	6	5	1	2	1	0	1	1	1	2	0	0	1	0	0	2	0	2	8	3	4	1	1	0	0	0	206
s67	3	125	5	7	6	6	11	1	6	5	1	2	1	0	1	1	1	2	0	0	1	0	0	2	0	2	8	3	4	1	1	0	0	0	206
CH10	3	137	7	7	6	6	11	1	6	11	1	2	1	0	1	1	1	1	0	0	0	0	0	2	0	2	8	4	4	1	1	0	0	0	225
s183	3	143	9	7	6	6	11	1	6	5	1	2	1	0	1	1	1	1	0	0	0	0	0	1	0	2	8	4	4	1	1	0	0	0	226
s189	3	135	4	7	6	6	11	1	6	17	1	2	1	0	1	1	1	1	0	0	0	0	0	2	0	2	8	3	4	1	2	0	0	0	226
s129	4	146	4	7	6	6	11	1	6	11	1	2	1	0	1	1	1	1	0	0	0	0	0	2	0	2	8	3	4	1	1	0	0	0	231
s160	4	146	4	7	6	6	11	1	6	5	1	2	1	1	1	1	1	1	0	0	0	0	0	2	0	2	8	4	4	1	1	0	0	0	227
EBG647	3	137	5	7	6	6	11	1	6	5	1	2	1	1	1	1	1	1	0	0	0	0	0	2	0	2	8	4	4	1	1	0	0	0	218
s35	3	137	5	7	6	6	11	1	6	5	1	2	1	1	1	1	1	1	0	0	0	0	0	2	0	2	8	4	4	1	1	0	0	0	218
s124	3	131	5	7	6	6	13	1	5	12	1	2	1	0	1	1	1	1	0	0	0	0	0	2	0	2	8	4	4	1	1	0	0	0	219
s59	4	137	9	7	6	6	12	1	6	10	1	2	1	2	1	1	1	1	0	0	0	0	0	2	0	2	8	4	4	1	1	0	0	0	230
EHD646	4	129	5	7	6	6	11	1	6	6	1	2	1	0	1	1	1	1	0	0	0	0	0	2	0	2	8	4	4	1	1	0	0	0	211
s34	4	140	5	7	6	6	11	1	6	6	1	2	1	0	1	1	1	1	0	0	0	0	0	2	0	2	8	4	4	1	1	0	0	0	222
s22	3	134	5	7	6	6	11	1	6	11	1	2	1	0	1	1	1	1	0	0	0	0	0	2	0	2	8	4	4	1	1	0	0	0	220
s48	3	136	8	7	6	6	11	1	6	10	1	2	1	0	2	1	1	1	0	0	0	0	0	2	0	1	8	4	4	1	1	0	0	0	224
s63	3	143	5	7	6	6	11	1	6	4	1	2	1	0	2	1	1	1	0	0	0	0	0	2	0	1	8	4	4	1	1	0	0	0	222
s37	3	138	8	7	6	6	12	1	6	10	1	2	1	2	1	1	1	1	1	0	0	0	0	1	0	2	8	4	4	1	2	0	0	0	230
NG55	3	141	5	7	6	6	13	1	6	18	1	2	1	0	1	1	1	1	0	0	0	0	0	1	0	2	8	4	4	1	1	0	1	0	236
AT1b	3	146	8	7	6	6	11	1	6	4	1	2	1	1	1	1	1	1	1	0	0	0	0	1	0	2	8	4	4	1	2	0	1	0	231
JLM-2	3	142	8	7	6	6	11	1	6	4	2	2	1	0	1	1	1	1	1	0	0	0	0	1	0	2	8	4	4	1	2	0	1	0	227
s162	3	150	8	7	6	6	11	1	6	4	1	2	1	0	1	1	1	2	1	0	0	0	0	1	0	2	8	4	4	1	2	0	1	0	235
s154	3	129	9	7	6	6	11	1	6	10	1	2	1	1	0	1	1	1	0	0	0	0	0	1	1	2	8	4	4	1	1	0	0	0	218
s131	3	135	8	7	6	6	12	1	6	11	1	2	1	0	1	1	1	1	1	0	0	0	0	2	0	2	8	3	4	1	2	0	0	0	226
s3	3	144	8	7	6	6	12	1	6	12	1	3	1	0	1	1	1	1	2	0	0	0	0	2	0	2	8	4	4	1	2	0	0	0	239
PHM11	3	147	9	7	6	7	13	1	6	10	1	2	1	0	1	1	1	1	1	0	0	0	0	2	0	2	8	5	4	1	2	0	1	0	243
s121	3	142	8	7	6	6	11	1	6	4	1	2	1	0	1	1	1	1	2	0	0	0	0	2	0	2	8	4	4	1	2	0	1	0	228
s132	3	150	8	7	6	6	12	1	6	11	1	2	1	1	1	1	1	1	1	0	0	0	0	2	0	2	8	4	4	1	2	0	1	0	244
s43	3	150	8	7	6	6	12	1	6	11	1	2	1	1	1	1	1	1	1	0	0	0	0	2	0	2	8	4	4	1	2	0	1	0	244
HVEsp1	3	137	6	7	6	6	11	1	6	4	1	2	1	0	0	1	1	1	0	0	0	0	0	1	0	2	8	5	4	1	1	0	0	0	216
s195	3	134	11	7	6	6	11	1	6	5	1	2	1	0	0	1	1	1	0	0	0	0	0	1	0	2	8	4	4	1	1	0	0	0	218
s196	3	137	9	7	6	6	11	1	6	10	2	2	1	0	0	1	1	1	0	0	0	0	0	2	0	2	8	4	4	1	1	0	0	0	226
s75	4	135	8	7	6	6	12	1	6	11	1	2	1	0	0	1	1	1	0	0	0	0	0	1	0	2	8	4	4	1	1	0	0	0	224
s83	4	135	8	7	6	6	12	1	6	11	1	2	1	0	0	1	1	1	0	0	0	0	0	1	0	2	8	4	4	1	1	0	0	0	224
s155	4	139	7	7	6	6	13	1	6	10	1	2	1	1	0	1	1	1	0	0	0	0	0	1	0	2	8	4	4	1	1	0	0	0	228
s163	3	134	11	7	6	6	13	1	7	13	1	2	1	0	0	1	1	1	0	0	0	0	0	1	0	2	8	4	4	1	1	0	0	0	229
s181	3	133	10	7	6	6	12	1	6	11	1	2	1	0	0	1	1	1	0	0	0	0	0	2	0	2	8	4	4	1	1	0	0	0	224
s123	4	137	9	7	6	6	12	1	6	11	2	2	1	0	0	1	1	1	0	0	0	0	0	2	0	2	8	4	4	1	1	0	0	0	229
s140	3	134	9	7	6	6	13	1	7	11	1	2	1	0	0	1	1	1	0	0	0	0	0	2	0	2	8	4	4	1	1	0	0	0	226
J14376	4	158	10	9	7	6	12	1	7	10	2	3	2	0	1	2	2	1	1	0	0	0	0	1	0	1	8	6	5	1	2	0	1	1	264
J17977	5	165	9	9	7	7	12	1	7	13	1	3	2	1	1	1	1	1	0	1	0	0	0	3	0	3	8	5	4	1	3	0	1	0	275

## Sheet: Class 4
Classification of transporters in Exiguobacterium
Strain	4.A.2	4.A.1	4.A.3	4.A.7	4.A.5	4.B.1	4.C.1	4.C.3	4.D.1	4.D.2	4.F.1	4.H.1	Total
HF60	3	6	0	0	0	0	4	2	1	1	1	1	19
BMC-KP	3	9	6	0	0	0	6	1	2	0	1	1	29
s130	3	11	0	0	0	0	4	1	3	0	1	1	24
Leaf196	3	10	0	0	0	0	4	1	3	0	1	1	23
RIT341	3	11	3	0	0	0	4	1	3	0	1	1	27
s161	3	9	3	0	0	0	4	1	3	0	1	1	25
E.VS.2	3	9	3	0	0	0	4	1	2	0	1	1	24
s11	3	9	3	0	0	0	4	1	2	0	1	1	24
NIO-1109	3	9	9	0	0	0	4	1	2	0	1	1	30
MH3	3	9	9	3	0	0	4	1	2	0	1	1	33
RSA11	3	9	9	0	0	0	4	1	1	0	1	1	29
HHS31	3	9	3	0	0	0	4	1	2	0	1	1	24
Leaf187	3	9	9	0	0	0	4	1	2	0	1	1	30
OS-77	3	10	6	0	0	0	4	1	3	0	1	1	29
RSA42	3	9	6	3	0	0	4	1	2	0	1	1	30
s168	3	9	0	0	0	0	4	1	3	0	1	1	22
U13-1	3	10	3	0	0	0	4	1	2	0	1	1	25
ZWU0009	3	10	6	3	0	0	4	1	3	0	1	1	32
s144	3	10	3	0	0	0	4	1	2	0	1	1	25
DSM20416	3	10	9	0	0	0	5	1	2	0	1	2	33
ZBG2	3	9	6	0	0	0	4	1	2	0	1	1	27
KKBO11	3	10	6	3	0	0	4	1	2	0	1	1	31
s191	3	12	9	3	0	0	4	1	3	0	1	1	37
s78	3	9	6	3	0	0	4	1	2	0	1	1	30
s39	3	10	6	0	0	0	5	1	3	0	1	1	30
s91	3	11	9	3	0	0	4	1	3	0	1	1	36
s46	3	10	6	0	0	0	4	1	3	0	1	1	29
s143	3	9	9	0	0	1	4	1	2	0	1	1	31
255-15	3	9	0	0	0	0	4	1	2	1	1	1	22
s138	3	10	0	3	0	0	4	1	2	1	1	1	26
s145	3	10	3	0	0	0	4	1	4	1	1	1	28
7-3	3	10	6	0	0	0	5	1	4	1	1	1	32
RIT594	3	11	0	0	0	0	4	1	2	1	1	1	24
s166	3	10	3	0	0	0	5	1	2	1	1	1	27
KRL4	1	9	3	0	0	0	5	1	3	1	1	1	25
B7	1	9	0	0	0	0	4	1	2	0	1	1	19
s128	1	10	6	0	0	0	5	1	3	1	1	1	29
190-11	3	10	9	0	0	0	5	1	2	1	1	1	33
s192	3	10	9	0	0	0	5	1	4	1	1	1	35
DSM14481	3	9	3	0	0	0	5	1	3	1	1	1	27
KCTC3810	3	9	3	0	0	0	5	1	3	1	1	1	27
s193	3	10	0	0	0	0	5	1	2	1	1	1	24
JCM12280	3	9	3	0	0	0	4	1	1	1	1	1	24
H66	3	10	3	0	0	0	5	1	2	1	1	1	27
s80	4	10	6	0	0	0	5	1	1	1	1	1	30
s127	4	8	6	3	0	0	5	1	1	1	1	1	31
s90	4	8	6	0	0	0	5	1	1	1	1	1	28
s95	4	8	6	0	0	0	5	1	0	1	1	1	27
s102	4	8	6	0	0	0	5	1	0	1	1	1	27
s133	4	8	6	0	0	0	5	1	0	1	1	1	27
s105	4	9	9	0	0	1	7	1	2	1	1	1	36
s125	4	9	9	0	0	1	7	1	2	1	1	1	36
s81	4	9	9	0	0	1	7	1	2	1	1	1	36
ERU656	4	9	6	0	0	0	5	1	1	1	1	1	29
s100	4	8	8	0	0	0	5	1	1	1	1	1	30
s104	4	8	8	0	0	0	5	1	1	1	1	1	30
DSM6208	3	14	3	3	0	0	4	1	4	0	1	0	33
8-11-1	3	15	6	3	0	0	4	1	4	0	1	0	37
ZOR0005	3	13	6	3	0	0	4	2	3	0	1	0	35
s122	3	14	3	3	0	0	5	3	5	0	1	1	38
AB2	3	10	5	3	0	0	4	1	1	0	1	0	28
12-1	7	11	3	3	0	0	4	1	4	0	1	0	34
s150	1	12	5	2	0	0	4	1	4	0	1	0	30
S17	1	10	6	0	0	0	5	2	3	0	2	1	30
SH31	3	14	9	0	0	0	6	1	4	0	1	1	39
s142	3	10	6	0	0	0	5	0	3	0	1	1	29
s146	3	12	4	0	0	0	5	1	4	0	1	1	31
s149	3	12	1	0	0	0	4	1	4	0	1	1	27
E4787	3	12	6	0	0	0	5	1	4	0	1	1	33
s152	3	12	6	0	0	0	4	1	4	0	1	1	32
s36	3	14	6	0	0	0	6	2	3	0	1	1	36
s70	3	12	6	3	0	0	6	2	3	0	1	1	37
RW-2	5	14	9	3	0	0	6	1	3	0	1	1	43
N139	3	13	6	0	0	0	6	2	0	0	1	1	32
s151	3	15	6	0	0	0	6	1	6	0	1	1	39
s194	3	15	5	0	0	0	6	1	4	0	1	1	36
GIC31	5	16	6	0	0	0	5	2	2	0	1	2	39
s26	1	15	5	0	0	0	6	2	2	0	1	1	33
s56	3	15	6	0	0	0	5	1	3	0	1	1	35
s157	3	12	4	0	0	0	5	2	3	0	1	1	31
s50	1	13	5	0	0	0	5	2	3	0	1	1	31
TNDT2	3	9	4	2	0	0	5	1	3	0	1	1	29
s7	3	15	6	3	0	0	5	2	3	0	1	1	39
s6	3	13	9	3	0	0	4	2	4	0	1	1	40
s16	6	12	6	3	0	0	4	1	4	0	1	1	38
s28	3	13	6	3	0	0	4	2	3	0	1	1	36
s5	3	14	9	3	0	0	4	2	3	0	1	2	41
s141	1	12	2	0	0	0	4	1	3	0	1	1	25
s18	1	11	2	0	0	0	4	1	2	0	1	1	23
s64	1	11	2	0	0	0	4	1	2	0	1	1	23
s69	1	11	2	0	0	0	4	1	2	0	1	1	23
s21	1	14	2	0	0	0	4	1	2	0	1	1	26
s55	1	14	2	0	0	0	4	1	1	0	1	1	25
E.TIA.1	1	12	2	0	0	0	4	1	2	0	1	1	24
s40	1	12	2	0	0	0	4	1	2	0	1	1	24
s4	1	12	2	0	0	0	4	1	2	0	1	1	24
s52	1	12	2	0	0	0	4	1	2	0	1	1	24
s126	3	9	3	3	0	0	6	4	4	0	1	0	33
s82	5	10	8	0	0	0	5	3	2	0	1	1	35
s101	7	12	3	0	0	0	5	3	2	0	1	1	34
s73	7	12	3	0	0	0	5	3	2	0	1	1	34
ERU653	7	12	9	0	0	0	6	3	2	0	1	1	41
s139	7	12	9	0	0	0	6	3	2	0	1	1	41
s38	7	12	9	0	0	0	6	3	2	0	1	1	41
s89	7	12	9	0	0	0	6	3	2	0	1	1	41
DSM16307	8	11	9	0	0	0	6	3	2	0	1	1	41
s57	8	11	9	0	0	0	5	3	2	0	1	1	40
s13	8	12	9	0	0	0	5	3	2	0	1	1	41
s67	8	12	9	0	0	0	5	3	2	0	1	1	41
CH10	5	12	9	3	0	0	5	3	2	0	1	1	41
s183	5	12	9	3	0	0	5	3	2	0	1	1	41
s189	6	11	8	3	0	0	7	3	4	0	1	1	44
s129	3	10	6	0	0	0	5	3	3	0	1	1	32
s160	3	9	6	0	0	0	5	3	3	0	1	1	31
EBG647	6	11	6	3	0	0	5	3	2	0	1	1	38
s35	6	11	6	3	0	0	5	3	2	0	1	1	38
s124	4	11	6	3	0	0	5	3	4	0	1	1	38
s59	6	13	9	3	0	0	5	3	3	0	1	1	44
EHD646	2	12	6	3	0	0	5	3	3	0	1	1	36
s34	4	12	9	3	0	0	5	3	3	0	1	1	41
s22	3	12	9	1	4	0	6	2	2	0	1	1	41
s48	3	12	9	3	0	0	6	3	1	0	1	1	39
s63	3	12	9	3	0	0	6	3	1	0	1	1	39
s37	3	10	11	0	0	0	6	3	1	0	1	1	36
NG55	3	11	11	0	0	0	6	3	1	0	1	1	37
AT1b	3	12	11	0	0	0	6	3	1	0	1	1	38
JLM-2	3	11	11	0	0	0	6	3	1	0	1	1	37
s162	5	11	11	0	0	0	6	3	1	0	1	1	39
s154	1	9	0	0	0	0	5	2	1	0	1	1	20
s131	3	10	6	0	0	0	6	3	2	0	1	1	32
s3	3	11	9	0	0	0	6	3	1	0	1	1	35
PHM11	3	13	9	3	0	0	6	3	1	0	1	1	40
s121	3	12	9	3	0	0	6	3	1	0	1	1	39
s132	3	12	9	3	0	0	6	3	1	0	1	1	39
s43	3	12	9	3	0	0	6	3	1	0	1	1	39
HVEsp1	3	12	6	0	0	0	5	2	2	0	1	1	32
s195	3	11	9	0	0	0	6	3	2	0	1	1	36
s196	3	12	6	0	0	0	6	3	1	0	1	1	33
s75	3	11	6	0	0	0	6	3	2	0	1	1	33
s83	3	11	6	0	0	0	6	3	2	0	1	1	33
s155	3	11	6	0	0	0	6	3	2	0	1	1	33
s163	3	11	6	0	0	0	6	3	2	0	1	1	33
s181	3	11	6	0	0	0	6	3	2	0	1	1	33
s123	3	12	9	0	0	0	6	3	2	0	1	1	37
s140	3	12	6	0	0	0	6	3	1	0	1	1	33
J14376	1	10	6	0	0	0	5	2	4	1	2	1	32
J17977	3	13	6	0	0	0	6	2	3	0	2	1	36

## Sheet: Class 5
Classification of transporters in Exiguobacterium
Strain	5.A.1	5.A.3	5.B.14	5.B.1	5.B.6	Total
HF60	2	0	5	0	0	7
BMC-KP	2	0	5	2	0	9
s130	2	0	5	2	0	9
Leaf196	1	0	5	1	0	7
RIT341	1	0	5	2	0	8
s161	2	0	5	2	0	9
E.VS.2	2	0	5	2	0	9
s11	2	0	5	2	0	9
NIO-1109	2	0	5	2	0	9
MH3	1	0	5	2	0	8
RSA11	1	0	5	2	0	8
HHS31	2	0	5	2	0	9
Leaf187	2	0	5	2	0	9
OS-77	1	0	5	2	0	8
RSA42	1	0	5	2	0	8
s168	2	0	5	2	0	9
U13-1	2	0	5	2	0	9
ZWU0009	2	0	5	1	0	8
s144	2	0	5	2	0	9
DSM20416	2	0	5	2	0	9
ZBG2	2	0	5	2	0	9
KKBO11	1	0	5	2	0	8
s191	2	0	5	2	0	9
s78	2	0	5	1	0	8
s39	2	0	5	2	0	9
s91	1	0	5	2	0	8
s46	2	0	5	2	0	9
s143	2	0	5	1	0	8
255-15	1	0	5	2	0	8
s138	1	0	5	2	0	8
s145	2	0	5	1	0	8
7-3	1	0	6	2	0	9
RIT594	1	0	5	1	0	7
s166	1	0	6	0	0	7
KRL4	1	0	5	1	0	7
B7	1	0	5	1	0	7
s128	1	0	5	1	0	7
190-11	1	0	5	1	0	7
s192	1	0	5	2	0	8
DSM14481	1	0	5	2	0	8
KCTC3810	2	0	5	2	0	9
s193	1	0	5	1	0	7
JCM12280	1	0	5	1	0	7
H66	2	0	5	1	0	8
s80	2	0	5	1	0	8
s127	1	0	5	1	0	7
s90	1	0	5	1	0	7
s95	1	0	5	1	0	7
s102	1	0	5	1	0	7
s133	2	0	5	1	0	8
s105	2	0	5	1	0	8
s125	2	0	5	1	0	8
s81	2	0	5	1	0	8
ERU656	1	0	5	1	0	7
s100	1	0	5	1	0	7
s104	1	0	5	1	0	7
DSM6208	1	1	5	0	1	8
8-11-1	1	0	5	0	1	7
ZOR0005	1	0	5	0	0	6
s122	3	1	5	0	1	10
AB2	1	0	5	0	1	7
12-1	1	0	5	0	0	6
s150	1	0	5	0	0	6
S17	1	1	4	0	1	7
SH31	1	0	5	0	1	7
s142	1	1	5	0	1	8
s146	1	0	5	0	1	7
s149	3	1	5	0	1	10
E4787	4	1	5	0	0	10
s152	3	1	5	0	1	10
s36	3	1	5	0	1	10
s70	1	1	5	0	1	8
RW-2	1	1	5	0	1	8
N139	1	1	5	0	1	8
s151	2	0	5	0	1	8
s194	2	1	5	0	1	9
GIC31	2	0	5	0	1	8
s26	2	0	5	0	1	8
s56	2	1	5	0	1	9
s157	1	1	5	0	1	8
s50	2	0	5	0	1	8
TNDT2	2	1	5	0	1	9
s7	2	1	5	0	1	9
s6	2	1	5	0	1	9
s16	2	1	5	0	1	9
s28	2	1	5	0	1	9
s5	2	1	6	0	1	10
s141	2	0	5	0	1	8
s18	2	0	5	0	1	8
s64	2	0	5	0	1	8
s69	2	0	5	0	1	8
s21	2	0	5	0	1	8
s55	2	0	5	0	1	8
E.TIA.1	2	0	5	0	1	8
s40	2	0	5	0	1	8
s4	2	0	5	0	1	8
s52	2	0	5	0	1	8
s126	1	0	5	0	1	7
s82	1	0	5	0	1	7
s101	1	0	5	0	0	6
s73	1	0	5	0	0	6
ERU653	1	0	5	0	1	7
s139	1	0	5	0	1	7
s38	1	0	5	0	1	7
s89	1	0	5	0	1	7
DSM16307	1	0	5	0	1	7
s57	1	0	5	0	1	7
s13	1	0	5	0	1	7
s67	1	0	5	0	1	7
CH10	1	0	5	0	1	7
s183	3	0	5	0	1	9
s189	1	0	5	0	1	7
s129	1	0	5	0	1	7
s160	1	0	5	0	1	7
EBG647	1	0	5	0	1	7
s35	1	0	5	0	1	7
s124	1	0	5	0	1	7
s59	2	0	5	0	1	8
EHD646	1	0	5	0	0	6
s34	1	0	5	0	1	7
s22	1	0	5	0	0	6
s48	1	0	5	0	1	7
s63	1	0	5	0	1	7
s37	1	1	5	0	1	8
NG55	1	0	5	0	1	7
AT1b	1	1	5	0	1	8
JLM-2	1	1	5	0	1	8
s162	1	1	5	0	1	8
s154	3	0	5	0	1	9
s131	1	1	5	0	1	8
s3	1	1	5	0	0	7
PHM11	1	1	5	0	1	8
s121	1	1	5	0	1	8
s132	1	1	5	0	1	8
s43	1	1	5	0	1	8
HVEsp1	1	0	5	0	0	6
s195	4	0	5	0	1	10
s196	4	0	5	0	0	9
s75	1	0	5	0	0	6
s83	1	0	5	0	0	6
s155	2	0	5	0	0	7
s163	4	0	5	0	0	9
s181	4	0	5	0	1	10
s123	4	0	5	0	0	9
s140	1	0	5	0	0	6
J14376	1	0	6	1	0
J17977	1	0	5	0	1

## Sheet: Class 8
Classification of transporters in Exiguobacterium
Strain	8.A.7	8.A.24	8.A.5	8.A.49	8.A.8	8.A.9	8.A.85	8.A.3	8.A.43	8.A.28	8.A.1	8.A.112	8.A.42	8.B.9	Total
HF60	1	1	8	2	1	6	1	1	0	0	0	0	0	0	21
BMC-KP	1	1	7	3	1	8	1	0	0	2	1	0	0	0	25
s130	1	1	6	3	1	7	1	3	0	1	0	0	0	0	24
Leaf196	1	1	6	3	1	7	1	3	0	1	0	0	0	0	24
RIT341	1	1	6	5	1	7	1	3	0	1	0	0	0	0	26
s161	1	1	7	3	1	7	1	0	0	0	0	0	0	0	21
E.VS.2	1	1	7	3	1	7	1	0	0	1	0	0	0	0	22
s11	1	1	7	3	1	7	1	0	0	1	0	0	0	0	22
NIO-1109	1	1	8	4	1	7	1	0	0	0	1	0	0	0	24
MH3	1	1	6	4	1	7	1	0	0	1	1	0	0	0	23
RSA11	1	1	6	4	1	7	1	0	0	0	1	0	0	0	22
HHS31	1	1	7	3	1	7	1	1	0	0	0	0	0	0	22
Leaf187	1	1	6	4	1	7	1	0	0	0	1	0	0	0	22
OS-77	1	1	7	3	1	8	1	0	0	0	1	0	0	0	23
RSA42	1	1	7	3	1	6	1	3	0	1	1	0	0	0	25
s168	1	1	6	2	1	7	1	3	0	1	0	0	0	0	23
U13-1	1	1	6	4	1	7	1	3	0	1	1	0	0	0	26
ZWU0009	1	1	6	4	1	7	1	3	0	1	1	0	0	0	26
s144	1	1	6	4	1	7	1	3	0	1	1	0	0	0	26
DSM20416	1	1	6	5	1	6	1	3	0	1	1	0	0	0	26
ZBG2	1	1	6	3	1	7	1	3	0	1	1	0	0	0	25
KKBO11	1	1	7	3	1	8	1	3	0	1	1	0	0	0	27
s191	1	1	6	6	1	8	1	3	0	1	1	0	0	0	29
s78	1	1	7	3	1	8	1	3	0	1	1	0	0	0	27
s39	1	1	6	4	1	8	1	3	0	1	1	0	0	0	27
s91	1	1	6	5	1	8	1	3	0	1	0	0	0	0	27
s46	1	1	6	4	1	8	1	3	0	1	1	0	0	0	27
s143	1	1	7	4	1	7	1	3	0	1	1	0	0	0	27
255-15	1	2	6	1	1	7	1	3	0	2	0	0	0	0	24
s138	1	2	6	3	1	7	1	3	0	0	0	0	0	0	24
s145	1	2	6	3	1	7	1	3	0	0	0	0	0	0	24
7-3	1	2	6	3	1	8	1	3	0	1	0	0	0	0	26
RIT594	1	2	10	3	1	8	1	3	0	1	0	0	0	0	30
s166	1	2	7	3	1	7	1	3	0	0	0	0	0	0	25
KRL4	1	2	6	2	1	7	1	3	0	0	0	0	0	0	23
B7	1	2	6	2	1	7	1	3	0	0	0	0	0	0	23
s128	1	2	6	3	1	7	1	3	0	0	0	0	0	0	24
190-11	1	2	6	4	1	8	1	3	0	0	0	0	0	0	26
s192	1	2	6	5	1	7	1	3	0	1	0	0	0	0	27
DSM14481	1	2	6	3	1	8	1	3	0	0	0	1	0	0	26
KCTC3810	1	2	6	3	1	8	1	3	0	0	0	1	0	0	26
s193	1	2	7	3	1	7	1	3	0	1	0	0	0	0	26
JCM12280	1	2	7	3	1	7	1	3	0	1	0	0	0	0	26
H66	1	1	7	4	1	7	1	3	0	1	0	0	0	0	26
s80	1	1	6	5	1	7	1	3	0	0	0	0	0	0	25
s127	1	1	6	4	1	7	1	3	0	1	0	0	0	0	25
s90	1	1	6	4	1	7	1	3	0	1	0	0	0	0	25
s95	1	1	6	4	1	7	1	3	0	1	0	0	0	0	25
s102	1	1	6	4	1	8	1	3	0	0	0	0	0	0	25
s133	1	1	6	4	1	7	1	3	0	1	0	0	1	0	26
s105	1	1	6	6	1	7	1	3	0	1	0	0	0	0	27
s125	1	1	6	6	1	7	1	3	0	1	0	0	0	0	27
s81	1	1	6	6	1	7	1	3	0	1	0	0	0	0	27
ERU656	1	1	6	5	1	7	1	3	0	0	0	0	0	0	25
s100	1	1	6	4	1	7	1	3	0	0	0	0	0	0	24
s104	1	1	6	4	1	7	1	3	0	0	0	0	0	0	24
DSM6208	1	1	6	5	1	6	3	4	1	0	0	0	0	0	28
8-11-1	1	1	6	5	1	6	3	2	1	0	0	0	0	0	26
ZOR0005	1	1	6	5	1	6	3	4	1	0	0	0	0	0	28
s122	1	1	6	5	1	7	2	2	1	0	0	0	0	0	26
AB2	1	1	7	5	1	7	2	0	1	0	0	0	0	0	25
12-1	1	1	6	4	1	6	2	4	1	0	0	0	0	0	26
s150	1	1	6	5	1	6	2	4	1	0	0	0	0	0	27
S17	1	1	6	3	1	9	3	3	0	0	2	0	0	0	29
SH31	1	1	6	6	1	8	2	2	1	0	0	0	0	0	28
s142	1	1	6	3	1	7	2	4	0	0	0	0	0	0	25
s146	1	1	6	4	1	6	2	4	0	0	0	0	0	0	25
s149	1	1	7	3	1	6	3	4	1	0	0	0	0	0	27
E4787	1	1	7	6	1	6	3	4	1	0	0	0	0	0	30
s152	1	1	7	6	1	6	3	4	0	0	0	0	0	0	29
s36	1	1	7	7	1	7	2	4	0	0	0	0	0	0	30
s70	1	1	7	7	1	7	2	4	0	0	0	0	0	0	30
RW-2	1	1	7	7	1	6	2	4	1	0	0	0	0	0	30
N139	1	1	8	8	1	6	2	4	0	0	0	0	0	0	31
s151	1	1	7	8	1	6	2	4	0	0	0	0	0	0	30
s194	1	1	7	6	1	6	2	4	0	0	0	0	0	0	28
GIC31	1	1	8	8	1	6	2	4	0	0	0	0	0	0	31
s26	1	1	7	6	1	6	2	4	0	0	0	0	0	0	28
s56	1	1	7	8	1	6	2	4	0	0	0	0	0	0	30
s157	1	1	7	4	1	7	2	4	0	0	0	0	0	0	27
s50	1	1	7	6	1	6	2	4	0	0	0	0	0	0	28
TNDT2	1	1	6	4	1	6	3	2	0	0	0	0	0	0	24
s7	1	1	7	7	1	8	2	4	0	0	0	0	0	0	31
s6	1	1	8	7	1	8	2	4	0	0	0	0	0	0	32
s16	1	1	7	6	1	7	2	4	0	0	0	0	0	0	29
s28	1	1	7	6	1	8	2	4	0	0	0	0	0	1	31
s5	1	1	7	7	1	7	2	4	0	0	0	0	0	0	30
s141	1	1	6	3	1	6	2	2	0	0	0	0	0	0	22
s18	1	1	7	1	1	6	2	4	0	0	0	0	0	0	23
s64	1	1	7	1	1	6	2	4	0	0	0	0	0	0	23
s69	1	1	7	1	1	6	2	4	0	0	0	0	0	0	23
s21	1	1	6	4	1	6	2	4	0	0	0	0	0	0	25
s55	1	1	6	4	1	6	2	4	0	0	0	0	0	0	25
E.TIA.1	1	1	7	3	1	6	2	4	0	0	0	0	0	0	25
s40	1	1	7	3	1	6	2	4	0	0	0	0	0	0	25
s4	1	1	7	3	1	6	2	4	0	0	0	0	0	1	26
s52	1	1	7	3	1	6	2	4	0	0	0	0	0	0	25
s126	1	1	7	4	1	6	2	4	0	0	0	0	0	0	26
s82	1	1	7	4	1	8	3	2	0	0	0	0	0	0	27
s101	1	1	7	4	0	6	3	2	0	0	0	0	0	0	24
s73	1	1	7	4	0	6	3	2	0	0	0	0	0	0	24
ERU653	1	1	7	5	0	8	3	2	0	0	0	0	0	0	27
s139	1	1	7	5	0	7	3	2	0	0	0	0	0	0	26
s38	1	1	7	5	0	7	3	2	0	0	0	0	0	0	26
s89	1	1	7	5	0	7	3	2	0	0	0	0	0	0	26
DSM16307	1	1	7	4	0	8	3	2	0	0	0	0	0	0	26
s57	1	1	7	4	0	7	3	2	0	0	0	0	0	0	25
s13	1	1	7	5	0	7	3	2	0	0	0	0	0	0	26
s67	1	1	7	5	0	7	3	2	0	0	0	0	0	1	27
CH10	1	1	7	5	1	6	3	4	0	0	0	0	0	0	28
s183	1	1	7	6	1	6	3	4	0	0	0	0	0	0	29
s189	1	1	8	4	1	6	3	4	0	0	0	0	0	0	28
s129	1	1	7	4	1	7	3	4	0	0	0	0	0	0	28
s160	1	1	7	3	1	7	3	4	0	0	0	0	0	0	27
EBG647	1	1	7	3	1	7	3	4	0	0	0	0	0	0	27
s35	1	1	7	3	1	7	3	4	0	0	0	0	0	0	27
s124	1	1	7	5	1	6	3	4	0	0	0	0	0	0	28
s59	1	1	7	6	1	6	3	4	0	0	0	0	0	0	29
EHD646	1	1	7	4	1	6	3	4	0	0	0	0	0	0	27
s34	1	1	7	6	1	6	3	4	0	0	0	0	0	0	29
s22	1	1	6	6	1	6	3	2	0	0	0	0	0	0	26
s48	1	1	7	7	1	6	3	2	0	0	0	0	0	0	28
s63	1	1	7	7	1	6	3	2	0	0	0	0	0	0	28
s37	1	1	7	6	1	6	3	2	0	0	0	0	0	0	27
NG55	1	1	7	7	1	6	3	2	0	0	0	0	0	0	28
AT1b	1	1	7	7	1	7	3	2	0	0	0	0	0	0	29
JLM-2	1	1	7	7	1	6	3	2	0	0	0	0	0	0	28
s162	1	1	7	6	1	6	3	2	0	0	0	0	0	0	27
s154	1	1	6	2	1	7	2	2	0	0	0	0	0	0	22
s131	1	1	7	4	1	6	3	2	0	0	0	0	0	0	25
s3	1	1	7	5	1	6	3	2	0	0	0	0	0	0	26
PHM11	1	1	7	6	1	6	3	2	0	0	0	0	0	0	27
s121	1	1	7	6	1	6	3	2	0	0	0	0	0	0	27
s132	1	1	7	6	1	6	3	2	0	0	0	0	0	0	27
s43	1	1	7	6	1	6	3	2	0	0	0	0	0	0	27
HVEsp1	1	1	7	3	1	6	3	2	0	0	0	0	0	0	24
s195	1	1	7	4	1	6	2	2	0	0	0	0	0	0	24
s196	1	1	7	4	1	6	2	2	0	0	0	0	0	0	24
s75	1	1	7	3	1	6	2	2	0	0	0	0	0	0	23
s83	1	1	7	3	1	6	2	2	0	0	0	0	0	0	23
s155	1	1	7	4	1	6	3	2	0	0	0	0	0	0	25
s163	1	1	7	3	1	6	3	2	0	0	0	0	0	0	24
s181	1	1	6	3	1	6	3	2	0	0	0	0	0	0	23
s123	1	1	7	5	1	6	2	2	0	0	0	0	0	0	25
s140	1	1	7	3	1	6	3	2	0	0	0	0	0	0	24
J14376	1	2	6	3	1	7	2	3	0	0	0	0	0	0	25
J17977	1	1	7	5	1	8	2	4	0	0	1	1	0	0	31

## Sheet: Class 9
Classification of transporters in Exiguobacterium
Strain	9.A.23	9.A.4	9.A.24	9.A.8	9.A.5	9.A.39	9.A.3	9.A.15	9.A.69	9.A.41	9.B.313	9.B.34	9.B.120	9.B.217	9.B.33	9.B.259	9.B.27	9.B.334	9.B.28	9.B.10	9.B.2	9.B.126	9.B.300	9.B.146	9.B.105	9.B.106	9.B.273	9.B.149	9.B.160	9.B.238	9.B.116	9.B.174	9.B.330	9.B.182	9.B.223	9.B.102	9.B.169	9.B.325	9.B.1	9.B.111	9.B.307	9.B.29	9.B.141	9.B.18	9.B.20	9.B.97	9.B.220	9.B.157	9.B.176
HF60	2	1	2	2	0	0	0	0	0	0	2	20	1	1	2	13	3	2	2	3	0	2	1	2	1	1	1	2	1	3	1	1	1	1	1	1	1	1	0	2	1	1	0	2	1	3	0	2	1
BMC-KP	2	1	1	2	0	0	0	0	0	0	2	32	1	1	3	15	3	2	4	3	0	2	1	2	1	1	1	2	0	9	1	1	1	1	0	1	1	1	0	2	1	1	0	2	1	2	0	2	1
s130	2	1	1	1	0	0	0	0	0	0	2	24	1	1	3	14	3	1	3	3	0	2	1	2	1	1	1	2	0	7	1	1	1	1	0	1	1	1	0	2	1	1	0	3	1	4	0	2	0
Leaf196	2	1	1	1	0	0	0	0	0	0	2	27	1	1	3	13	3	2	3	3	0	2	1	2	1	1	1	2	0	6	1	1	1	1	0	1	1	1	0	2	1	1	0	4	1	5	0	2	0
RIT341	2	1	1	1	0	0	0	0	0	0	2	25	1	1	3	13	3	2	3	3	0	2	1	2	1	1	1	2	0	6	1	1	1	1	0	1	1	1	0	2	1	1	0	4	1	5	0	2	0
s161	2	1	1	2	0	0	1	0	0	0	2	30	1	1	3	14	3	1	3	3	0	2	1	2	1	1	1	2	0	7	1	1	1	1	0	1	1	1	1	2	1	1	0	2	1	3	0	2	1
E.VS.2	2	1	1	2	0	0	1	0	0	0	2	34	1	1	3	16	3	2	3	3	0	2	1	2	1	1	1	2	0	7	1	1	1	1	0	1	1	1	0	2	1	1	0	3	1	2	0	2	1
s11	2	1	1	2	0	0	1	0	0	0	2	34	1	1	3	16	3	2	3	3	0	2	1	2	1	1	1	2	0	7	1	1	1	1	0	1	1	1	0	2	1	1	0	3	1	2	0	2	1
NIO-1109	2	1	1	1	0	0	1	0	0	0	2	32	1	1	3	15	3	2	3	3	0	2	1	2	1	1	1	2	1	9	1	1	1	1	0	1	1	1	0	2	1	1	0	2	1	2	0	2	1
MH3	2	1	1	1	0	0	0	0	0	0	2	28	1	1	3	13	3	1	3	3	0	2	1	2	1	1	1	2	1	7	1	1	1	1	0	1	1	1	0	2	1	1	0	3	1	2	0	2	1
RSA11	2	1	1	1	0	0	1	0	0	0	2	31	1	1	3	14	3	1	3	3	0	2	1	2	1	1	1	2	0	7	1	1	1	1	0	1	1	1	0	2	1	1	0	2	1	2	0	2	1
HHS31	2	1	1	1	0	0	1	0	0	0	2	36	1	1	3	16	3	2	3	3	0	2	1	2	1	1	1	2	0	7	1	1	1	1	0	1	1	1	0	2	1	1	0	3	1	2	0	2	1
Leaf187	2	1	1	1	0	0	1	0	0	0	2	37	1	1	3	16	3	2	3	3	0	2	1	2	1	1	1	2	0	7	1	1	1	1	0	1	1	1	0	2	1	1	0	3	1	2	0	2	1
OS-77	2	1	1	1	0	0	1	0	0	0	1	30	1	1	3	14	3	1	3	3	0	2	1	2	1	1	1	2	1	8	1	1	1	1	0	1	1	1	0	2	1	1	0	2	1	2	0	2	1
RSA42	2	1	1	1	0	0	0	0	0	0	2	31	1	1	3	14	3	1	3	3	0	2	1	2	1	1	1	2	0	7	1	1	1	1	0	1	1	1	0	2	1	1	0	5	1	6	0	2	1
s168	2	1	1	1	0	0	0	0	0	0	2	31	1	1	3	15	3	1	3	3	0	2	1	2	1	1	1	2	0	5	1	1	1	1	0	1	1	1	0	2	1	1	0	3	1	6	0	2	1
U13-1	2	1	1	1	0	0	0	0	0	0	2	29	1	1	3	14	3	1	3	3	0	2	1	2	1	1	1	2	0	7	1	1	1	1	0	1	1	1	0	2	1	1	0	4	1	5	0	2	1
ZWU0009	2	1	1	1	0	0	0	0	0	0	2	31	1	1	3	15	3	1	3	3	0	2	1	2	1	1	1	2	0	7	1	1	1	1	0	1	1	1	0	2	1	1	0	3	1	5	0	2	1
s144	2	1	1	1	0	0	0	0	0	0	2	28	1	1	3	14	3	1	3	3	0	2	1	2	1	1	1	2	0	8	1	1	1	1	0	1	1	1	0	2	1	1	0	4	1	5	0	2	1
DSM20416	2	1	1	1	0	0	0	0	0	0	2	32	1	1	3	14	3	1	3	3	0	2	1	2	1	1	1	2	0	7	1	1	1	1	0	1	1	1	0	2	1	1	0	4	1	4	0	2	1
ZBG2	2	1	1	1	0	0	0	0	0	0	2	30	1	1	3	14	3	1	3	3	0	2	1	2	1	1	1	2	0	8	1	1	1	1	0	1	1	1	0	2	1	1	0	3	1	4	0	2	1
KKBO11	2	1	1	1	0	1	0	0	0	0	2	31	1	1	3	14	3	1	3	3	0	2	1	2	1	1	1	2	0	7	1	1	1	1	0	1	1	1	0	2	1	1	0	4	1	6	0	2	1
s191	2	1	1	1	0	0	0	0	0	0	2	31	1	1	3	14	3	1	3	3	0	2	1	2	1	1	1	2	0	7	1	1	1	1	0	1	1	1	0	2	1	1	0	4	1	6	0	2	1
s78	2	1	1	1	0	0	0	0	0	0	2	30	1	1	3	15	3	1	3	3	0	2	1	2	1	1	1	2	0	7	1	1	1	1	0	1	1	1	0	2	1	1	0	5	1	6	0	2	1
s39	2	1	1	1	0	0	0	0	0	0	2	30	1	1	3	15	3	1	3	3	0	2	1	2	1	1	1	2	0	7	1	1	1	1	0	1	1	1	0	2	1	1	0	5	1	5	0	2	1
s91	2	1	1	1	0	0	0	0	0	0	2	28	1	1	3	14	3	1	3	3	0	2	1	2	1	1	1	2	0	7	1	1	1	1	0	1	1	1	0	2	1	1	0	4	1	6	0	2	1
s46	2	1	1	1	0	0	0	0	0	0	2	29	1	1	3	15	3	1	3	3	0	2	1	2	1	1	1	2	0	7	1	1	1	1	0	1	1	1	0	2	1	1	0	4	1	5	0	2	1
s143	2	1	1	1	0	0	0	0	0	0	2	32	1	1	3	15	3	1	3	3	0	2	1	2	1	1	1	2	0	7	1	1	1	1	0	1	1	1	0	2	1	1	0	5	1	6	0	2	1
255-15	2	1	1	2	0	0	0	0	0	0	2	26	1	1	3	15	3	2	2	3	0	2	1	2	1	1	1	2	0	5	1	1	1	1	0	0	1	1	0	2	1	1	0	4	1	5	0	2	1
s138	2	1	1	2	0	0	1	0	0	0	2	26	1	1	3	16	3	1	3	3	0	2	1	2	1	1	1	2	0	4	1	1	1	1	0	0	1	1	0	2	1	1	0	4	1	5	0	2	1
s145	2	1	1	2	0	0	1	0	0	0	2	26	1	1	3	17	3	1	3	3	0	2	1	2	1	1	1	2	0	4	1	1	1	1	0	0	1	1	0	2	1	1	0	3	1	4	0	2	1
7-3	2	1	1	2	0	1	0	0	0	0	2	29	1	1	3	14	3	2	3	3	0	2	1	2	1	1	1	2	0	4	1	1	1	1	0	0	1	1	0	2	1	1	0	4	1	5	0	2	1
RIT594	2	1	1	2	0	1	0	0	0	0	2	27	1	1	3	16	3	2	4	3	0	2	1	2	1	1	1	2	0	2	1	1	1	1	0	0	1	1	0	2	1	1	0	4	1	4	0	2	1
s166	2	1	1	1	0	0	1	0	0	0	2	27	1	1	3	14	3	2	3	3	0	2	1	2	1	1	1	2	0	4	1	1	1	1	0	0	1	1	0	2	1	1	0	5	1	3	0	2	1
KRL4	2	1	1	2	0	0	1	0	0	0	2	28	1	1	2	14	2	2	2	3	0	2	2	2	1	1	1	2	0	7	1	1	1	1	0	1	1	1	0	2	1	1	0	5	1	4	0	2	1
B7	2	1	1	2	0	0	0	0	0	0	2	22	1	1	2	12	3	2	3	2	0	2	2	2	1	1	1	2	0	7	1	1	1	1	0	1	1	1	0	2	1	1	0	3	1	5	0	2	1
s128	2	1	1	2	0	0	0	0	0	0	2	27	1	1	2	13	3	2	4	3	0	2	2	2	1	1	1	2	0	5	1	1	1	1	0	1	1	1	0	2	1	1	0	5	1	4	0	2	1
190-11	2	1	1	1	0	0	0	0	0	0	2	29	1	1	3	13	3	3	2	3	0	2	1	2	1	1	1	2	0	6	1	1	1	1	0	0	1	1	0	2	1	1	0	5	1	6	0	2	1
s192	2	1	1	1	0	0	0	0	0	0	2	28	1	1	3	14	3	2	2	3	0	2	1	2	1	1	1	2	0	6	1	1	1	1	0	0	1	1	0	2	1	1	0	5	1	7	0	2	1
DSM14481	2	1	1	1	0	0	0	0	0	0	2	25	1	1	3	14	3	1	2	3	0	2	1	2	1	1	1	2	0	5	1	1	1	1	0	0	1	1	0	2	1	1	0	3	1	5	0	2	1
KCTC3810	2	1	1	1	0	0	0	0	0	0	2	25	1	1	3	15	3	1	2	3	0	2	1	2	1	1	1	2	0	5	1	1	1	1	0	0	1	1	0	2	1	1	0	3	1	5	0	2	1
s193	2	1	1	2	0	0	0	0	0	0	2	28	1	1	3	13	3	0	3	3	0	2	1	2	1	1	1	2	0	5	1	1	1	1	0	0	1	1	0	2	1	1	0	4	1	3	0	2	1
JCM12280	2	1	1	2	0	0	0	0	0	0	2	25	1	1	2	10	3	1	3	3	0	2	1	2	1	1	1	3	0	7	1	1	1	1	0	1	1	1	0	2	1	1	0	4	1	2	0	2	1
H66	2	1	1	2	0	0	0	0	0	0	2	24	1	1	3	11	3	1	3	3	0	2	1	2	2	1	1	2	0	8	1	1	1	1	0	1	1	1	0	2	1	1	0	3	1	2	0	2	1
s80	2	1	1	2	0	0	0	0	0	0	2	24	1	1	2	12	3	1	3	3	0	2	1	2	2	1	1	2	0	9	1	1	1	1	0	1	1	1	0	2	1	1	0	4	2	3	0	2	1
s127	2	1	1	2	0	0	0	0	0	0	2	22	1	1	2	11	3	1	3	3	0	2	1	2	1	1	1	2	0	8	1	1	1	1	0	1	1	1	0	2	1	1	0	4	2	2	0	2	1
s90	2	1	1	2	0	1	0	0	0	0	2	22	1	1	2	11	3	1	3	3	0	2	1	2	1	1	1	2	0	8	1	1	1	1	0	1	1	1	0	2	1	1	0	4	2	2	0	2	1
s95	2	1	1	2	0	0	0	0	0	0	2	22	1	1	2	11	3	1	3	3	0	2	1	2	1	1	1	2	0	8	1	1	1	1	0	1	1	1	0	2	1	1	0	4	2	2	0	2	1
s102	2	1	1	2	0	0	0	0	0	0	2	22	1	1	2	12	3	1	3	3	0	2	1	2	1	1	1	2	0	7	1	1	1	1	0	1	1	1	0	2	1	1	0	3	2	2	0	2	1
s133	2	1	1	2	0	0	0	0	0	0	2	22	1	1	2	12	3	1	3	3	0	2	1	2	1	1	1	2	0	9	1	1	1	1	0	1	1	1	0	2	1	1	0	4	2	2	0	2	1
s105	2	1	1	2	0	0	0	0	0	0	2	22	1	1	2	12	3	1	3	3	0	2	1	2	1	1	1	2	0	9	1	1	1	1	0	1	1	1	0	2	1	1	0	3	2	2	0	2	1
s125	2	1	1	2	0	0	0	0	0	0	2	22	1	1	2	12	3	1	3	3	0	2	1	2	1	1	1	2	0	9	1	1	1	1	0	1	1	1	0	2	1	1	0	3	2	2	0	2	1
s81	2	1	1	2	0	0	0	0	0	0	2	22	1	1	2	12	3	1	3	3	0	2	1	2	1	1	1	2	0	9	1	1	1	1	0	1	1	1	0	2	1	1	0	3	2	2	0	2	1
ERU656	2	1	1	2	0	0	1	0	0	0	2	22	1	1	2	11	3	1	3	3	0	2	1	2	1	2	1	2	0	8	1	1	1	1	0	1	1	1	0	2	1	1	0	3	2	2	0	2	1
s100	2	1	1	2	0	0	0	0	0	0	2	23	1	1	2	11	3	1	3	3	0	2	1	2	1	1	1	2	0	9	1	1	1	1	0	1	1	1	0	2	1	1	0	3	2	2	0	2	1
s104	2	1	1	2	0	0	0	0	0	0	2	23	1	1	2	11	3	1	3	3	0	2	1	2	1	1	1	2	0	9	1	1	1	1	0	1	1	1	0	2	1	1	0	3	2	2	0	2	1
DSM6208	2	1	1	2	1	0	0	0	0	0	1	23	1	2	2	12	4	4	4	3	0	3	1	2	2	1	1	1	1	5	1	1	1	0	0	1	1	1	1	2	1	1	1	6	1	2	1	2	1
8-11-1	2	1	1	3	1	0	0	0	0	0	1	24	1	2	3	11	4	4	4	4	0	3	1	2	2	1	1	1	1	6	1	1	1	1	0	1	1	1	1	2	1	1	1	3	1	2	1	2	1
ZOR0005	2	1	1	2	1	0	0	0	0	0	1	23	1	2	3	12	4	4	3	3	0	3	1	2	2	1	1	1	2	6	1	1	1	1	0	1	1	1	1	2	1	1	1	4	1	2	1	2	1
s122	2	1	1	1	1	0	0	1	0	0	2	23	1	2	3	13	3	3	4	3	0	3	1	2	2	1	1	1	2	7	1	1	1	1	1	0	1	1	1	2	1	1	1	3	1	2	1	2	1
AB2	2	1	1	1	1	0	0	0	0	0	2	21	1	2	3	10	4	5	3	3	1	2	1	2	2	1	1	1	2	6	1	1	1	1	1	1	1	1	1	2	1	1	1	1	1	2	1	2	1
12-1	2	1	1	1	1	0	0	0	0	0	4	27	1	2	3	11	4	5	3	3	1	3	1	2	2	1	1	1	2	4	1	2	2	1	1	3	1	1	1	2	1	1	1	3	1	2	1	2	1
s150	2	1	1	1	1	0	0	0	0	0	2	24	1	2	3	10	4	3	4	3	1	3	1	2	2	1	1	1	2	4	1	1	1	1	1	1	1	1	1	2	1	1	1	5	1	2	1	2	1
S17	2	1	1	3	1	0	0	0	0	0	1	22	1	2	3	8	4	2	4	4	1	3	1	2	2	1	1	1	2	8	1	1	1	1	0	1	1	1	1	2	1	1	0	4	1	3	1	2	1
SH31	2	1	1	2	1	0	0	0	0	0	1	26	1	2	3	10	4	3	4	3	1	3	1	2	2	1	1	2	0	9	1	1	1	1	0	1	1	1	1	2	1	1	0	3	1	2	1	2	1
s142	2	1	1	2	1	0	0	0	0	0	1	25	1	2	3	10	4	3	4	3	1	3	1	2	2	1	1	1	1	6	1	1	1	1	0	1	1	1	1	2	1	1	0	5	1	2	1	2	1
s146	2	1	1	1	1	0	0	0	0	0	2	20	1	2	3	12	4	4	3	3	1	3	1	2	2	1	1	0	0	5	1	1	1	1	1	0	1	1	1	2	1	1	0	4	0	1	1	2	1
s149	2	1	1	1	1	0	0	0	0	0	2	23	1	2	3	13	4	3	4	3	1	3	1	2	2	1	1	0	0	6	1	1	1	1	1	0	1	1	1	2	1	1	0	4	0	2	1	2	1
E4787	2	1	1	1	1	0	0	0	0	0	2	23	1	2	3	13	4	3	4	3	1	3	1	2	2	1	1	0	0	6	1	1	1	1	1	0	1	1	1	2	1	1	0	5	0	1	1	2	1
s152	2	1	1	1	1	0	0	0	0	0	1	23	1	2	3	13	4	4	4	3	1	3	1	2	2	1	1	0	0	6	1	1	1	1	1	0	1	1	1	2	1	1	0	6	1	1	1	2	1
s36	2	1	1	1	1	0	0	0	0	0	1	24	1	2	3	13	4	4	4	3	1	3	1	2	2	1	1	0	0	6	1	1	1	1	1	0	1	1	1	2	1	1	0	4	1	1	1	2	1
s70	2	1	1	1	1	0	0	0	0	0	1	23	1	2	3	14	4	4	4	3	1	3	1	2	2	1	1	0	0	6	1	1	1	1	1	0	1	1	1	2	1	1	0	5	1	2	1	2	1
RW-2	2	1	1	1	1	0	0	0	0	0	1	22	1	2	3	14	4	3	4	3	1	3	1	2	2	1	1	1	0	6	1	1	1	1	1	0	1	1	1	2	1	1	0	5	2	2	1	2	1
N139	2	1	1	1	1	0	0	0	0	0	1	24	1	2	3	12	4	3	4	3	1	3	1	2	2	1	1	0	0	6	1	1	1	1	1	0	1	1	1	2	1	1	0	4	1	2	1	2	1
s151	2	1	1	1	1	0	0	0	0	0	1	23	1	2	3	12	5	4	4	3	1	3	1	2	2	1	1	0	0	7	1	1	1	1	1	0	1	1	1	2	1	1	0	5	0	1	1	2	1
s194	2	1	1	1	1	0	0	0	0	0	1	23	1	2	3	12	4	4	4	3	1	3	1	2	2	1	1	0	0	7	1	1	1	1	1	0	1	1	1	2	1	1	0	6	1	1	1	2	1
GIC31	2	1	1	1	1	0	0	0	0	0	1	25	1	2	3	11	5	4	4	3	1	3	1	2	2	1	1	0	0	7	1	1	1	1	1	0	1	1	1	2	2	1	0	3	0	1	1	2	1
s26	2	1	1	1	1	0	0	0	0	0	2	25	1	2	3	12	5	3	4	3	1	3	1	2	2	1	1	0	0	5	1	1	1	1	1	0	1	1	1	2	1	1	0	4	0	1	1	2	1
s56	2	1	1	1	1	0	0	0	0	0	2	24	1	2	3	13	5	4	4	3	1	3	1	2	2	1	1	0	0	4	1	1	1	1	1	0	1	1	1	2	1	1	0	4	0	1	1	2	1
s157	2	1	1	1	1	0	0	0	0	0	1	25	1	2	3	12	4	4	4	3	1	3	1	2	2	1	1	0	0	3	1	1	1	1	1	0	1	1	1	2	1	1	1	5	0	1	1	2	1
s50	2	1	1	1	1	0	0	0	0	0	1	27	1	2	3	13	4	4	4	3	1	3	1	2	2	1	1	0	0	4	1	1	1	1	1	0	1	1	1	2	1	1	1	5	0	1	1	2	1
TNDT2	2	1	1	1	1	0	0	0	0	0	1	22	1	2	2	14	5	3	4	3	1	3	1	2	2	1	1	1	1	4	1	1	1	1	1	0	1	1	1	2	1	1	0	3	0	2	1	2	1
s7	2	1	1	3	1	0	0	0	0	0	1	23	1	2	3	14	4	4	4	3	1	3	1	2	2	1	1	1	0	3	1	1	1	1	1	0	1	1	1	2	1	1	0	4	0	1	1	2	1
s6	2	1	1	2	1	0	0	0	0	0	1	24	1	2	3	14	4	3	4	3	1	3	1	2	2	1	1	1	0	3	1	1	1	1	1	0	1	1	1	2	1	1	0	5	0	1	1	2	1
s16	2	1	1	2	1	0	0	0	0	0	1	23	1	2	3	14	4	3	4	3	1	3	1	2	2	1	1	1	0	4	1	1	1	1	1	0	1	1	1	2	1	1	0	4	0	2	1	2	1
s28	2	1	1	2	1	0	0	0	0	0	1	22	1	2	3	13	4	3	4	3	1	3	1	2	3	1	1	1	0	4	1	1	1	1	1	0	1	1	1	2	1	1	0	4	0	2	1	2	1
s5	2	1	1	2	1	0	0	0	0	0	1	23	1	2	3	14	4	3	4	3	1	3	1	2	2	1	1	1	0	4	1	1	1	1	1	0	1	1	1	2	1	1	0	5	0	1	1	2	1
s141	2	1	1	1	1	0	0	0	0	0	1	21	1	2	2	14	4	2	4	3	1	2	1	2	2	1	1	1	0	4	1	1	1	1	1	0	1	1	1	2	1	1	0	3	0	1	1	2	1
s18	2	1	1	1	1	0	0	0	0	0	1	21	1	2	3	13	4	2	4	3	1	3	1	2	2	1	1	2	0	5	1	1	1	1	1	0	1	1	1	2	1	1	0	4	0	1	1	2	1
s64	2	1	1	1	1	0	0	0	0	0	1	21	1	2	3	13	4	2	4	3	1	3	1	2	2	1	1	2	0	5	1	1	1	1	1	0	1	1	1	2	1	1	0	4	0	1	1	2	1
s69	2	1	1	1	1	0	0	0	0	0	1	21	1	2	3	13	4	2	4	3	1	3	1	2	2	1	1	2	0	5	1	1	1	1	1	0	1	1	1	2	1	1	0	4	0	1	1	2	1
s21	2	1	1	1	1	0	0	0	0	0	1	22	1	2	2	16	4	2	4	3	1	3	1	2	2	1	1	1	0	3	1	1	1	1	1	0	1	1	1	2	1	1	0	3	1	1	1	2	1
s55	2	1	1	1	1	0	0	0	0	0	1	21	1	2	2	14	4	2	4	3	1	3	1	2	2	1	1	1	0	4	1	1	1	1	1	0	1	1	1	2	1	1	0	4	1	1	1	2	1
E.TIA.1	2	1	1	1	1	0	0	1	0	0	1	21	1	2	2	14	4	3	4	3	1	3	1	2	2	1	1	1	0	3	1	1	1	1	1	0	1	1	1	2	1	1	0	5	0	1	1	2	1
s40	2	1	1	1	1	0	0	1	0	0	1	21	1	2	2	14	4	3	4	3	1	3	1	2	2	1	1	1	0	3	1	1	1	1	1	0	1	1	1	2	1	1	0	5	0	1	1	2	1
s4	2	1	1	1	1	0	0	1	0	0	1	21	1	2	2	14	4	3	4	3	1	3	1	2	2	1	1	1	0	3	1	1	1	1	1	0	1	1	1	2	1	1	0	5	0	1	1	2	1
s52	2	1	1	1	1	0	0	1	0	0	1	21	1	2	2	14	4	3	4	3	1	3	1	2	2	1	1	1	0	3	1	1	1	1	1	0	1	1	1	2	1	1	0	5	0	1	1	2	1
s126	1	1	1	2	1	0	0	0	0	0	1	19	1	2	2	10	3	3	3	2	2	3	1	2	2	1	1	1	0	3	1	1	1	0	1	0	1	1	1	2	1	1	0	6	1	2	1	2	1
s82	1	1	1	2	1	0	0	0	0	0	1	19	1	2	3	8	4	3	4	4	0	3	1	2	2	1	1	1	1	8	1	1	1	0	0	0	2	1	1	2	1	1	0	3	0	2	1	2	1
s101	1	1	1	2	1	0	0	0	0	0	1	19	1	2	2	10	4	2	4	3	2	3	1	2	2	1	1	1	0	4	1	1	1	1	1	0	1	1	1	2	1	1	0	2	0	2	1	2	1
s73	1	1	1	2	1	0	0	0	0	0	1	19	1	2	2	10	4	2	4	3	2	3	1	2	2	1	1	1	0	4	1	1	1	1	1	0	1	1	1	2	1	1	0	2	0	2	1	2	1
ERU653	1	1	1	2	1	0	0	0	0	0	1	20	1	2	3	10	4	3	4	3	1	3	1	2	2	1	1	1	0	4	1	1	1	1	1	0	1	1	1	2	1	1	0	2	0	2	1	2	1
s139	1	1	1	2	1	0	0	0	0	0	1	20	1	2	3	10	4	3	4	3	1	3	1	2	2	1	1	1	0	4	1	1	1	1	1	0	1	1	1	2	1	1	0	3	0	2	1	2	1
s38	1	1	1	2	1	0	0	0	0	0	1	20	1	2	3	10	4	3	4	3	1	3	1	2	2	1	1	1	0	4	1	1	1	1	1	0	1	1	1	2	1	1	0	3	0	2	1	2	1
s89	1	1	1	2	1	0	0	0	0	0	1	20	1	2	3	10	4	3	4	3	1	3	1	2	2	1	1	1	0	4	1	1	1	1	1	0	1	1	1	2	1	1	0	3	0	2	1	2	1
DSM16307	1	1	1	2	1	0	0	0	0	0	1	19	1	2	3	10	4	3	4	3	1	3	1	2	2	1	1	1	0	5	1	1	1	1	0	0	1	1	1	2	1	1	0	2	0	2	1	2	1
s57	1	1	1	2	1	0	0	0	0	0	1	19	1	2	2	9	4	3	4	3	2	3	1	2	2	1	1	1	0	5	1	1	1	1	0	0	1	1	1	2	1	1	0	3	0	2	1	2	1
s13	1	1	1	2	1	0	0	0	0	0	1	19	1	2	2	10	4	3	4	3	1	3	1	2	2	1	1	1	0	5	1	1	1	1	0	0	1	1	1	2	1	1	0	2	0	2	1	2	1
s67	1	1	1	2	1	0	0	0	0	0	1	19	1	2	2	10	4	3	4	3	1	3	1	2	2	1	1	1	0	5	1	1	1	1	0	0	1	1	1	2	1	1	0	2	0	2	1	2	1
CH10	2	1	1	1	1	0	0	0	0	0	2	21	1	2	3	12	4	3	4	3	1	3	1	2	2	1	1	1	0	5	1	1	1	0	1	0	1	1	2	2	1	1	0	5	1	2	1	2	1
s183	2	1	1	1	1	0	0	0	0	0	2	22	1	2	3	14	4	3	4	3	2	3	1	2	2	1	1	1	0	4	1	1	1	0	1	0	1	1	2	2	1	1	0	6	1	2	1	2	1
s189	2	1	1	2	1	0	0	0	0	1	1	24	1	2	3	11	4	4	4	3	1	3	1	2	2	1	1	1	0	4	1	1	1	0	1	0	1	1	2	2	1	1	0	4	0	2	1	2	1
s129	2	1	1	1	1	0	0	0	0	0	1	22	1	2	3	11	4	3	4	3	1	3	1	2	2	1	1	1	0	6	1	1	1	0	1	0	1	1	2	2	1	1	0	5	0	2	1	2	1
s160	2	1	1	1	1	0	0	0	0	0	1	22	1	2	3	12	4	3	4	3	1	3	1	2	2	1	1	1	0	5	1	1	1	0	1	0	1	1	2	2	1	1	0	4	0	2	1	2	1
EBG647	2	1	1	1	1	0	0	0	0	0	1	21	1	2	3	10	4	4	4	3	1	3	1	2	2	1	1	1	0	8	1	1	1	0	1	0	2	1	1	2	1	1	0	6	1	2	1	2	1
s35	2	1	1	1	1	0	0	0	0	0	1	21	1	2	3	10	4	4	4	3	1	3	1	2	2	1	1	1	0	8	1	1	1	0	1	0	2	1	1	2	1	1	0	6	1	2	1	2	1
s124	2	1	1	2	1	0	0	0	0	0	2	22	1	2	3	9	4	4	4	3	1	3	1	2	2	1	1	1	0	7	1	1	1	0	1	0	1	1	2	2	1	1	0	5	0	3	1	2	1
s59	2	1	1	1	1	0	0	0	0	0	2	21	1	2	3	12	4	3	4	3	1	3	1	2	2	1	1	1	0	8	1	1	1	0	1	0	1	1	2	2	1	1	0	4	1	2	1	2	1
EHD646	2	1	1	1	1	0	0	0	0	0	2	21	1	2	3	8	4	4	4	3	0	3	1	2	2	1	1	1	0	8	1	1	1	0	1	0	2	1	2	2	1	1	0	5	1	2	1	2	1
s34	2	1	1	1	1	0	0	0	0	0	2	21	1	2	3	10	4	4	4	3	1	3	1	2	2	1	1	1	0	8	1	1	1	0	1	0	2	1	2	2	1	1	0	5	1	2	1	2	1
s22	2	1	1	2	1	0	0	0	0	0	1	22	1	2	3	10	4	3	4	3	2	3	1	2	2	1	1	1	1	6	1	1	1	0	1	0	1	1	1	2	1	1	0	3	0	2	1	2	1
s48	2	1	1	2	1	0	0	0	0	0	2	23	1	2	3	11	5	3	4	3	2	3	1	2	2	1	1	1	0	6	1	1	1	0	1	0	1	1	1	2	1	1	0	4	0	3	1	2	1
s63	2	1	1	2	1	0	0	0	0	0	2	24	1	2	3	11	4	3	4	3	2	3	1	2	2	1	1	1	0	6	1	1	1	0	1	0	1	1	1	2	1	1	0	3	0	3	1	2	1
s37	2	1	1	1	1	0	0	0	0	0	2	23	1	2	3	12	4	3	4	3	2	3	1	2	2	1	1	1	0	6	1	1	1	0	1	0	2	1	1	2	1	1	0	3	0	3	1	2	1
NG55	2	1	1	2	1	0	0	0	0	0	2	24	1	2	3	11	4	3	4	3	2	3	1	2	2	1	1	1	0	6	1	1	1	0	1	0	2	1	1	2	1	1	0	3	0	2	1	2	1
AT1b	2	1	1	1	1	0	0	0	0	0	2	24	1	2	3	12	5	3	4	3	2	3	1	2	2	1	1	1	0	6	1	1	1	0	1	0	1	1	2	2	1	1	0	3	0	2	1	2	1
JLM-2	2	1	1	1	1	0	0	0	0	0	2	23	1	2	3	12	5	3	4	3	2	3	1	2	2	1	1	1	0	6	1	1	1	0	1	0	1	1	2	2	1	1	0	3	0	2	1	2	1
s162	2	1	1	1	1	0	0	0	0	0	2	23	1	2	3	12	5	3	4	3	2	3	1	2	2	1	1	1	0	6	1	1	1	0	1	0	1	1	1	2	1	1	0	3	0	2	1	2	1
s154	2	1	1	1	0	0	0	0	0	0	1	19	1	2	2	13	4	3	4	3	2	3	1	2	2	1	1	1	1	4	1	1	1	1	1	0	2	1	1	2	1	1	0	3	0	1	1	2	1
s131	2	1	1	2	1	0	0	0	0	0	1	21	1	2	3	12	4	3	4	3	2	3	1	2	2	1	1	1	0	6	1	1	1	0	1	0	1	1	1	2	1	1	0	4	0	3	1	2	1
s3	2	1	1	2	1	0	0	0	0	0	1	24	1	2	3	12	4	3	4	3	2	3	1	2	2	1	1	1	1	6	1	1	1	0	1	0	2	1	1	2	1	1	0	4	0	3	1	2	1
PHM11	2	1	1	2	1	0	0	0	0	0	2	25	1	2	3	13	3	3	4	3	2	3	1	2	2	1	1	1	1	6	1	1	1	0	1	0	1	1	1	2	1	1	0	4	0	3	1	2	1
s121	2	1	1	2	1	0	0	0	0	0	2	24	1	2	3	13	4	3	4	3	2	3	1	2	2	1	1	1	1	6	1	1	1	0	1	0	1	1	1	2	1	1	0	4	0	3	1	2	1
s132	2	1	1	2	1	0	0	0	0	0	2	24	1	2	3	13	4	3	4	3	2	3	1	2	2	1	1	1	0	7	1	1	1	0	1	0	2	1	1	2	1	1	0	4	0	3	1	2	1
s43	2	1	1	2	1	0	0	0	0	0	2	24	1	2	3	13	4	3	4	3	2	3	1	2	2	1	1	1	0	7	1	1	1	0	1	0	2	1	1	2	1	1	0	4	0	3	1	2	1
HVEsp1	2	1	1	1	1	0	0	0	0	0	1	20	1	2	3	12	4	3	4	3	2	3	1	2	2	1	1	1	0	5	1	1	1	0	1	0	1	1	1	2	1	1	0	3	0	2	1	2	1
s195	2	1	1	1	1	0	0	0	0	0	1	21	1	2	3	13	4	3	4	4	2	3	1	2	2	1	1	1	1	5	1	1	1	1	1	0	2	1	1	2	1	1	0	3	0	2	1	2	1
s196	2	1	1	1	1	0	0	0	0	0	1	21	1	2	3	14	4	3	4	3	2	3	1	2	2	1	1	1	1	3	1	1	1	1	1	0	2	1	1	2	1	1	0	3	0	2	1	2	1
s75	2	1	1	1	1	0	0	0	0	0	1	21	1	2	3	12	4	3	4	3	2	3	1	2	2	1	1	1	0	4	1	1	1	0	1	0	1	1	1	2	1	1	0	3	0	2	1	2	1
s83	2	1	1	1	1	0	0	0	0	0	1	21	1	2	3	12	4	3	4	3	2	3	1	2	2	1	1	1	0	4	1	1	1	0	1	0	1	1	1	2	1	1	0	3	0	2	1	2	1
s155	2	1	1	1	1	0	0	0	0	0	1	21	1	2	3	13	4	3	4	3	3	3	1	2	2	1	1	1	0	4	1	1	1	0	1	0	1	1	1	2	1	1	0	3	0	2	1	2	1
s163	2	1	1	1	1	0	0	0	0	0	1	21	1	2	3	14	4	3	4	4	2	3	1	2	2	1	1	1	1	5	1	1	1	1	1	0	1	1	2	2	2	1	0	3	0	2	1	2	1
s181	2	1	1	1	1	0	0	0	0	0	1	21	1	2	3	14	4	3	4	3	2	3	1	2	2	1	1	1	1	5	1	1	1	1	1	0	2	1	1	2	1	1	0	3	0	2	1	2	1
s123	2	1	1	1	1	0	0	0	0	0	1	21	1	2	3	14	4	3	4	4	2	3	1	2	2	1	1	1	0	4	1	1	1	0	1	0	2	1	1	2	1	1	0	3	0	2	1	2	1
s140	2	1	1	1	1	0	0	0	0	0	1	21	1	2	3	12	4	3	4	3	2	3	1	2	2	1	1	1	1	4	1	1	1	0	1	0	1	1	1	2	2	1	0	3	0	2	1	2	0
J14376	3	1	1	4	0	0	0	0	0	0	3	28	1	1	2	14	4	3	5	3	1	2	2	2	2	1	1	2	2	7	1	1	1	2	0	2	1	1	0	2	2	1	0	5	1	4	0	2	1
J17977	4	1	1	5	1	0	0	0	0	0	3	23	1	2	3	15	4	4	6	3	3	3	1	2	2	1	1	0	2	6	1	1	1	1	1	0	1	1	2	2	1	1	0	4	0	2	1	2	1
[truncated: 29 more columns]

## Sheet: Expanded_families
Strain	Group	Expanded transporter family in Exiguobacterium
		1.A.8	1.A.112	1.A.35	1.I.3	2.A.23	2.A.26	2.A.45	2.A.118	2.A.20	2.A.108	2.A.76	2.A.1.3	2.A.1.76	2.A.1.32	2.A.1.6	2.A.3.1	2.A.3.3	3.A.1.5	3.A.1.3	3.A.1.155	3.A.1.104	3.A.6	9.B.34	9.B.72	5.B.1
HF60	Group I	2	3	3	2	2	2	2	1	1	1	0	2	0	1	0	3	2	10	13	1	4	7	20	0	0
s130	Group I	2	4	3	6	3	2	2	1	1	3	0	6	0	1	1	7	2	15	12	2	4	8	24	1	2
Leaf196	Group I	2	4	3	5	3	2	2	1	1	3	0	6	0	1	2	7	2	15	12	2	4	8	27	1	1
RIT341	Group I	2	4	3	6	3	2	2	1	1	3	0	6	0	1	2	7	2	15	12	2	4	8	25	1	2
s168	Group I	2	5	3	6	3	2	2	1	1	4	1	6	1	1	3	7	3	15	12	2	4	8	31	1	2
ZWU0009	Group I	2	5	3	5	3	2	2	1	1	4	1	6	1	1	1	7	2	20	12	2	4	8	31	1	1
DSM20416	Group I	2	5	3	5	4	2	2	1	1	4	0	6	1	1	1	7	2	20	12	2	4	8	32	1	2
U13-1	Group I	2	5	3	6	3	2	2	1	1	4	1	6	1	1	1	7	2	20	12	2	4	8	29	1	2
s144	Group I	2	5	3	5	3	2	2	1	1	4	1	6	1	1	1	7	2	20	12	2	4	8	28	1	2
RSA42	Group I	2	4	3	5	3	2	2	1	1	4	1	6	1	1	1	7	2	20	12	2	3	8	31	1	2
KKBO11	Group I	2	5	3	5	3	2	2	1	1	4	0	6	1	1	1	7	2	20	12	2	4	8	31	1	2
s191	Group I	2	5	3	5	3	2	2	1	1	4	2	6	1	1	1	7	2	21	12	2	4	8	31	1	2
s78	Group I	2	5	3	5	3	2	2	1	1	4	1	6	1	1	2	7	2	20	12	2	4	8	30	1	1
s143	Group I	2	5	3	5	3	2	2	1	1	4	1	6	1	1	1	7	2	20	12	2	4	8	32	1	1
s91	Group I	2	5	3	5	3	2	2	1	1	4	2	6	1	1	1	7	2	20	12	2	4	8	28	1	2
s39	Group I	2	5	3	5	3	2	2	1	1	4	1	6	1	1	1	7	2	20	12	2	4	8	30	1	2
s46	Group I	2	5	3	5	3	2	2	1	1	4	1	6	1	1	1	7	2	20	12	2	4	8	29	1	2
ZBG2	Group I	2	5	3	6	3	2	2	1	1	4	2	6	1	1	1	7	2	20	12	2	4	8	30	1	2
s161	Group I	2	5	3	3	3	2	2	1	1	4	1	6	1	1	1	7	2	20	12	2	4	8	30	1	2
BMC-KP	Group I	2	5	3	4	3	2	2	1	1	4	1	6	1	1	1	7	2	20	12	2	4	8	32	1	2
E.VS.2	Group I	2	5	3	4	3	2	2	1	1	4	1	6	1	1	1	7	2	20	12	2	4	8	34	1	2
s11	Group I	2	5	3	4	3	2	2	1	1	4	1	6	1	1	1	7	2	20	12	2	4	8	34	1	2
NIO-1109	Group I	2	5	3	3	3	2	2	1	1	4	2	6	1	1	1	7	2	20	12	2	4	8	32	1	2
HHS31	Group I	2	5	3	4	3	2	2	1	1	4	1	6	1	1	1	7	2	20	12	2	4	8	36	1	2
Leaf187	Group I	2	5	3	4	3	2	2	1	1	4	1	6	1	1	1	7	2	20	12	2	4	8	37	1	2
OS-77	Group I	2	5	3	3	3	2	2	1	1	4	2	6	1	1	1	7	2	20	12	2	4	8	30	1	2
MH3	Group I	2	5	3	3	3	2	2	1	1	4	2	6	1	1	1	7	2	20	12	2	4	8	28	1	2
RSA11	Group I	2	5	3	3	3	2	2	1	1	4	2	6	1	1	1	7	2	20	12	2	4	8	31	1	2
190-11	Group I	2	5	3	4	4	2	2	1	1	4	2	6	1	1	1	6	2	19	11	2	4	8	29	0	1
s192	Group I	2	5	3	5	4	2	2	1	1	4	2	6	1	1	1	6	2	19	11	2	4	8	28	0	2
DSM14481	Group I	2	5	3	5	4	2	2	1	1	4	2	6	1	1	1	6	2	19	11	2	4	8	25	1	2
KCTC3810	Group I	2	5	3	5	4	2	2	1	1	4	2	6	1	1	1	6	2	19	11	2	4	8	25	1	2
KRL4	Group I	2	5	3	5	3	2	2	1	1	4	0	5	1	1	0	6	2	9	11	2	4	8	28	1	1
B7	Group I	2	4	3	5	3	2	3	1	1	4	0	4	1	1	0	6	2	14	11	2	4	8	22	1	1
J14376	Group I	2	5	3	5	3	2	2	1	1	4	0	0	0	0	0	0	0	0	0	0	0	9	28	0	1
s128	Group I	2	5	3	5	3	2	2	1	1	4	0	5	1	1	0	6	2	14	11	2	4	8	27	0	1
7-3	Group I	2	5	3	4	3	1	2	1	1	4	1	6	1	1	1	7	2	14	10	2	4	7	29	1	2
RIT594	Group I	2	5	3	5	3	2	2	1	1	4	0	7	1	1	1	7	2	14	10	2	4	7	27	1	1
s166	Group I	2	5	3	5	3	2	2	1	1	4	0	7	1	1	1	7	2	14	10	2	4	7	27	0	0
255-15	Group I	2	4	3	4	4	2	2	1	1	4	1	6	1	1	1	7	2	14	10	2	4	7	26	0	2
s138	Group I	2	5	3	5	3	1	2	1	1	4	0	6	1	1	1	7	2	14	10	2	4	7	26	0	2
s145	Group I	2	5	3	4	3	1	2	1	1	4	0	7	1	1	1	7	2	14	10	2	4	7	26	0	1
s193	Group I	2	4	3	3	2	1	1	1	1	4	0	6	1	1	0	6	1	15	11	2	4	7	28	0	1
JCM12280	Group I	2	4	3	2	2	1	1	1	1	4	0	6	1	1	0	6	1	15	11	2	4	7	25	1	1
H66	Group I	2	4	3	3	3	1	1	1	1	4	0	6	1	1	0	5	2	10	10	2	4	7	24	1	1
s80	Group I	2	4	3	3	3	1	1	1	1	4	0	6	1	1	0	7	2	10	11	2	4	7	24	0	1
s102	Group I	2	4	3	3	3	1	1	1	1	4	0	6	1	1	0	5	2	10	11	2	4	7	22	1	1
s127	Group I	2	4	3	3	3	1	1	1	1	4	0	6	1	1	0	5	2	10	11	2	4	7	22	1	1
s90	Group I	2	4	3	3	3	1	1	1	1	4	0	6	1	1	0	5	2	10	11	2	4	7	22	0	1
s95	Group I	2	4	3	4	3	1	1	1	1	4	0	6	1	1	0	5	2	10	11	2	4	7	22	0	1
s133	Group I	2	4	3	3	3	1	1	1	1	4	0	6	1	1	0	5	2	10	11	2	4	7	22	1	1
ERU656	Group I	2	4	3	3	3	1	1	1	1	4	0	6	1	1	0	5	1	10	11	2	4	7	22	1	1
s100	Group I	2	4	3	3	3	1	1	1	1	4	0	6	1	1	0	5	2	10	11	2	4	7	23	0	1
s104	Group I	2	4	3	3	3	1	1	1	1	4	0	6	1	1	0	5	2	10	11	2	4	7	23	0	1
s105	Group I	2	4	3	3	3	1	1	1	1	4	0	6	1	1	0	5	2	10	11	2	4	7	22	0	1
s125	Group I	2	4	3	3	3	1	1	1	1	4	0	6	1	1	0	5	2	10	11	2	4	7	22	0	1
s81	Group I	2	4	3	3	3	1	1	1	1	4	0	6	1	1	0	5	2	10	11	2	4	7	22	0	1
DSM6208	Group I	1	4	2	3	2	1	1	0	0	0	0	2	0	0	0	1	0	13	8	1	2	7	23	0	0
8-11-1	Group II	1	3	2	3	2	1	1	0	0	0	0	2	0	0	0	1	0	13	8	1	2	7	24	0	0
ZOR0005	Group II	1	4	2	3	2	1	1	0	0	0	0	2	0	0	0	1	0	13	8	1	2	7	23	0	0
s122	Group II	1	4	2	3	2	1	1	0	0	0	0	2	0	0	0	1	0	13	8	1	2	7	23	0	0
AB2	Group II	1	4	2	3	2	1	1	0	0	0	0	2	0	0	0	1	0	8	8	1	2	7	21	0	0
12-1	Group II	2	6	2	3	2	1	1	0	0	0	0	2	0	0	0	1	0	8	12	1	2	7	27	0	0
s150	Group II	1	4	2	3	2	1	1	0	0	0	0	3	0	0	0	1	0	8	8	1	2	7	24	0	0
S17	Group II	1	4	2	3	3	1	1	0	0	0	0	2	0	0	0	1	0	8	8	1	2	7	22	0	0
SH31	Group II	1	4	2	2	2	1	1	0	0	0	0	3	0	0	0	1	0	13	8	1	2	6	26	0	0
s142	Group II	1	3	2	3	2	1	1	0	0	0	0	2	0	0	0	1	0	13	8	1	2	7	25	0	0
TNDT2	Group II	1	3	2	3	2	1	1	0	0	0	0	2	0	0	0	1	0	8	8	1	2	8	22	0	0
s7	Group II	1	3	2	3	2	1	1	0	0	0	0	2	0	0	0	1	0	8	8	1	2	7	23	0	0
s6	Group II	1	3	2	2	2	1	1	0	0	0	0	3	0	0	0	1	0	8	8	1	2	7	24	0	0
s16	Group II	1	3	2	3	2	1	1	0	0	0	0	2	0	0	0	1	0	8	8	1	2	7	23	0	0
s28	Group II	1	3	2	3	2	1	1	0	0	0	0	2	0	0	0	1	0	8	8	1	2	7	22	0	0
s5	Group II	1	3	2	3	2	1	1	0	0	0	0	2	0	0	0	1	0	8	8	1	2	7	23	0	0
s141	Group II	1	3	2	3	2	1	1	0	0	0	0	2	0	0	0	1	0	8	8	1	2	7	21	0	0
s18	Group II	1	3	2	3	2	1	1	0	0	0	0	2	0	0	0	1	0	8	8	1	2	7	21	0	0
s64	Group II	1	3	2	3	2	1	1	0	0	0	0	2	0	0	0	1	0	8	8	1	2	7	21	0	0
s69	Group II	1	3	2	3	2	1	1	0	0	0	0	2	0	0	0	1	0	8	8	1	2	7	21	0	0
s21	Group II	1	3	2	3	2	1	1	0	0	0	0	2	0	0	0	1	0	8	8	1	2	7	22	0	0
s55	Group II	1	3	2	3	2	1	1	0	0	0	0	2	0	0	0	1	0	8	8	1	2	7	21	0	0
E.TIA.1	Group II	1	3	2	3	2	1	1	0	0	0	0	2	0	0	0	1	0	8	8	1	2	7	21	0	0
s40	Group II	1	3	2	3	2	1	1	0	0	0	0	2	0	0	0	1	0	8	8	1	2	7	21	0	0
s4	Group II	1	3	2	3	2	1	1	0	0	0	0	2	0	0	0	1	0	8	8	1	2	7	21	0	0
s52	Group II	1	3	2	3	2	1	1	0	0	0	0	2	0	0	0	1	0	8	8	1	2	7	21	0	0
J17977	Group II	1	4	2	3	2	1	1	0	0	0	0	0	0	0	0	0	0	0	0	0	0	9	23	0	0
s146	Group II	1	4	2	3	2	1	1	0	0	0	0	2	0	0	0	1	0	8	8	1	2	7	20	0	0
s149	Group II	1	5	2	2	2	1	1	0	0	0	0	2	0	0	0	1	0	8	8	1	2	7	23	0	0
E4787	Group II	1	5	2	2	2	1	1	0	0	0	0	2	0	0	0	1	0	8	8	1	2	7	23	0	0
s152	Group II	1	5	2	2	2	1	1	0	0	0	0	2	0	0	0	1	0	8	8	1	2	7	23	0	0
s36	Group II	1	4	2	5	2	1	1	0	0	0	0	2	0	0	0	1	0	8	8	1	2	7	24	0	0
RW-2	Group II	1	4	2	3	2	1	1	0	0	0	0	2	0	0	0	1	0	8	8	1	2	7	22	0	0
s70	Group II	1	4	2	3	2	1	1	0	0	0	0	2	0	0	0	1	0	8	8	1	2	7	23	0	0
N139	Group II	1	4	2	5	2	1	1	0	0	0	0	2	0	0	0	1	0	8	8	1	2	7	24	0	0
s194	Group II	1	4	2	3	2	1	1	0	0	0	0	2	0	0	0	1	0	8	8	1	2	7	23	0	0
s151	Group II	1	4	2	3	2	1	1	0	0	0	0	2	0	0	0	1	0	8	8	1	2	7	23	0	0
GIC31	Group II	1	4	2	3	2	1	1	0	0	0	0	2	0	0	0	1	0	8	8	1	2	7	25	0	0
s26	Group II	1	4	2	3	2	1	1	0	0	0	1	2	0	0	0	1	0	8	8	1	2	7	25	0	0
s56	Group II	1	3	2	3	2	1	1	0	0	0	0	2	0	0	0	1	0	8	8	1	2	7	24	0	0
s157	Group II	1	3	2	3	2	1	1	0	0	0	0	2	0	0	0	1	0	8	8	1	2	7	25	0	0
s50	Group II	1	3	2	3	2	1	1	0	0	0	0	2	0	0	0	1	0	8	8	1	2	7	27	0	0
s126	Group II	1	3	2	1	2	1	1	0	0	0	0	2	0	0	0	1	0	8	8	1	2	7	19	0	0
CH10	Group II	1	3	2	3	2	1	1	0	0	0	0	2	0	0	0	1	0	8	8	1	2	7	21	0	0
s183	Group II	1	3	2	3	2	1	1	0	0	0	0	2	0	0	0	1	0	8	8	1	2	7	22	0	0
s189	Group II	1	3	2	2	2	1	1	0	0	0	0	3	0	0	0	1	0	8	8	1	2	7	24	0	0
s129	Group II	1	3	2	3	2	1	1	0	0	0	0	2	0	0	0	1	0	8	8	1	2	7	22	0	0
s160	Group II	1	3	2	3	2	1	1	0	0	0	0	2	0	0	0	1	0	8	8	1	2	7	22	0	0
EBG647	Group II	1	3	2	3	2	1	1	0	0	0	0	2	0	0	0	1	0	8	8	1	2	7	21	0	0
s35	Group II	1	3	2	3	2	1	1	0	0	0	0	2	0	0	0	1	0	8	8	1	2	7	21	0	0
s124	Group II	1	3	2	2	2	1	1	0	0	0	0	2	0	0	0	1	0	8	8	1	2	7	22	0	0
s59	Group II	1	3	2	3	2	1	1	0	0	0	0	2	0	0	0	1	0	8	8	1	2	7	21	0	0
EHD646	Group II	1	3	2	3	2	1	1	0	0	0	0	1	0	0	0	1	0	8	8	1	2	7	21	0	0
s34	Group II	1	3	2	3	2	1	1	0	0	0	0	2	0	0	0	1	0	8	8	1	2	7	21	0	0
s82	Group II	1	3	2	2	2	1	1	0	0	0	0	1	0	0	0	1	0	8	8	1	2	7	19	0	0
s101	Group II	1	3	2	2	2	1	1	0	0	0	0	2	0	0	0	1	0	8	7	1	2	7	19	0	0
s73	Group II	1	3	2	2	2	1	1	0	0	0	0	2	0	0	0	1	0	8	7	1	2	7	19	0	0
DSM16307	Group II	1	3	2	2	2	1	1	0	0	0	0	2	0	0	0	1	0	8	8	1	2	7	19	0	0
s57	Group II	1	3	2	2	2	1	1	0	0	0	0	2	0	0	0	1	0	8	8	1	2	7	19	0	0
s13	Group II	1	3	2	2	2	1	1	0	0	0	0	2	0	0	0	1	0	8	8	1	2	7	19	0	0
s67	Group II	1	3	2	2	2	1	1	0	0	0	0	2	0	0	0	1	0	8	8	1	2	7	19	0	0
ERU653	Group II	1	3	2	2	2	1	1	0	0	0	0	2	0	0	0	1	0	8	8	1	2	7	20	0	0
s139	Group II	1	3	2	2	2	1	1	0	0	0	0	2	0	0	0	1	0	8	8	1	2	7	20	0	0
s38	Group II	1	3	2	2	2	1	1	0	0	0	0	2	0	0	0	1	0	8	8	1	2	7	20	0	0
s89	Group II	1	3	2	2	2	1	1	0	0	0	0	2	0	0	0	1	0	8	8	1	2	7	20	0	0
s22	Group II	1	3	2	2	2	1	1	0	0	0	0	2	0	0	0	1	0	8	8	1	2	7	22	0	0
s48	Group II	1	3	2	2	2	1	1	0	0	0	0	2	0	0	0	1	0	8	8	1	2	7	23	0	0
s63	Group II	1	3	2	2	2	1	1	0	0	0	0	2	0	0	0	1	0	8	8	1	2	7	24	0	0
NG55	Group II	1	3	2	3	2	1	1	0	0	0	0	2	0	0	0	1	0	8	8	1	2	7	24	0	0
s37	Group II	1	3	2	3	2	1	1	0	0	0	0	2	0	0	0	1	0	8	8	1	2	7	23	0	0
JLM-2	Group II	1	3	2	3	2	1	1	0	0	0	0	2	0	0	0	1	0	8	8	1	2	7	23	0	0
AT1b	Group II	1	3	2	3	2	1	1	0	0	0	0	2	0	0	0	1	0	8	8	1	2	7	24	0	0
s162	Group II	1	3	2	3	2	1	1	0	0	0	0	2	0	0	0	1	0	8	8	1	2	7	23	0	0
s154	Group II	1	3	2	2	2	1	1	0	0	0	0	2	0	0	0	1	0	8	8	1	2	7	19	0	0
s131	Group II	1	3	2	3	2	1	1	0	0	0	0	2	0	0	0	1	0	8	8	1	2	7	21	0	0
s3	Group II	1	3	2	4	2	1	1	0	0	0	0	3	0	0	0	1	0	8	8	1	2	7	24	0	0
PHM11	Group II	1	3	2	3	2	1	1	0	0	0	0	2	0	0	0	1	0	8	8	1	2	7	25	0	0
s121	Group II	1	3	2	3	2	1	1	0	0	0	0	2	0	0	0	1	0	8	8	1	2	7	24	0	0
s132	Group II	1	3	2	4	2	1	1	0	0	0	0	2	0	0	0	1	0	8	8	1	2	7	24	0	0
s43	Group II	1	3	2	4	2	1	1	0	0	0	0	2	0	0	0	1	0	8	8	1	2	7	24	0	0
s195	Group II	1	3	2	3	2	1	1	0	0	0	0	2	0	0	0	1	0	8	8	1	2	7	21	0	0
HVEsp1	Group II	1	3	2	3	2	1	1	0	0	0	0	2	0	0	0	1	0	8	8	1	2	7	20	0	0
s196	Group II	1	3	2	2	2	1	1	0	0	0	0	2	0	0	0	1	0	8	8	1	2	7	21	0	0
s140	Group II	1	3	2	3	2	1	1	0	0	0	0	2	0	0	0	1	0	8	8	1	2	7	21	0	0
s155	Group II	1	3	2	3	2	1	1	0	0	0	0	2	0	0	0	1	0	8	8	1	2	7	21	0	0
s163	Group II	1	3	2	2	2	1	1	0	0	0	0	2	0	0	0	1	0	8	8	1	2	7	21	0	0
s181	Group II	1	3	2	3	2	1	1	0	0	0	0	2	0	0	0	1	0	8	8	1	2	7	21	0	0
s123	Group II	1	3	2	3	2	1	1	0	0	0	0	2	0	0	0	1	0	8	8	1	2	7	21	0	0
s75	Group II	1	3	2	3	2	1	1	0	0	0	0	2	0	0	0	1	0	8	8	1	2	7	21	0	0
s83	Group II	1	3	2	3	2	1	1	0	0	0	0	2	0	0	0	1	0	8	8	1	2	7	21	0	0
